# Supplementary material for: Circadian regulation in human white adipose tissue revealed by transcriptome and metabolic network analysis
Source: Sci Rep. 2019 Feb 25;9:2641. doi: 10.1038/s41598-019-39668-3 (PMC6389935; doi:10.1038/s41598-019-39668-3)
Supplement: Supplementary file 2 — Supplementary Dataset 1 [file 41598_2019_39668_MOESM2_ESM.xlsx]

## Sheet: Sheet1
	Total lists	Human adipose MixedModel	Mouse adipose(mWAT) Zhang humanHomolog	Human blood SS	Human blood InPhase	Human blood IS
PER3	5	1	1	1	1	1
PER2	5	1	1	1	1	1
NR1D2	5	1	1	1	1	1
NPAS2	5	1	1	1	1	1
ARNTL	5	1	1	1	1	1
PER1	4	1	1	1	0	1
NR1D1	4	1	1	1	0	1
MME	4	1	1	1	0	1
DGAT2	4	1	1	1	0	1
TSPAN4	4	0	1	1	1	1
THBD	4	0	1	1	1	1
SLC6A6	4	0	1	1	1	1
RBM45	4	0	1	1	1	1
NUCKS1	4	0	1	1	1	1
GAB2	4	0	1	1	1	1
FOSL2	4	0	1	1	1	1
ZC4H2	3	0	1	1	0	1
WAS	3	0	1	1	0	1
UBR2	3	0	1	1	0	1
TPST1	3	0	1	1	0	1
TP53I11	3	0	1	1	0	1
ST3GAL4	3	0	1	1	0	1
SOD2	3	0	1	1	0	1
SLC2A3	3	0	1	1	0	1
SLC2A14	3	0	1	1	0	1
SH3PXD2A	3	0	1	1	0	1
PRKCA	3	0	1	1	0	1
PPP4R1	3	0	1	1	0	1
PIK3IP1	3	0	1	1	0	1
PFKFB3	3	0	1	1	0	1
LRRC4	3	0	1	1	0	1
KCNJ2	3	0	1	1	0	1
ITGA6	3	0	1	1	0	1
IL1RAP	3	0	1	1	0	1
HBP1	3	0	1	1	0	1
G6PD	3	0	1	1	0	1
FNDC3B	3	0	1	1	0	1
FKBP5	3	0	1	1	0	1
FAM49A	3	0	1	1	0	1
ELL	3	0	1	1	0	1
ELAVL1	3	0	1	1	0	1
EHMT2	3	0	1	1	0	1
EGLN1	3	0	1	1	0	1
DYSF	3	0	1	1	0	1
DDR1	3	0	1	1	0	1
CPPED1	3	0	1	1	0	1
CDR2	3	0	1	1	0	1
ASNS	3	0	1	1	0	1
AGK	3	0	1	1	0	1
ACVR1C	3	0	1	1	0	1
ACSL1	3	0	1	1	0	1
ABCG1	3	0	1	1	0	1
ABCA1	3	0	1	1	0	1
RAN	3	0	1	0	1	1
NFIL3	3	0	1	0	1	1
DOCK9	3	0	1	0	1	1
ABCE1	3	0	1	0	1	1
UBAP1	2	0	1	0	0	1
SPON2	2	0	1	0	0	1
SEC14L1	2	0	1	0	0	1
RBP7	2	0	1	0	0	1
RBM47	2	0	1	0	0	1
MEGF9	2	0	1	0	0	1
MECOM	2	0	1	0	0	1
MAT2A	2	0	1	0	0	1
MAPK12	2	0	1	0	0	1
MAP4K4	2	0	1	0	0	1
IL18R1	2	0	1	0	0	1
FHL3	2	0	1	0	0	1
FBXO8	2	0	1	0	0	1
FBXO31	2	0	1	0	0	1
CMKLR1	2	0	1	0	0	1
CLOCK	2	0	1	0	0	1
ACCS	2	0	1	0	0	1
ACAP2	2	0	1	0	0	1
ACAD11	2	0	1	0	0	1
OSGIN2	3	1	1	1	0	0
NQO2	3	1	1	1	0	0
WDR75	3	0	1	1	1	0
RERE	3	0	1	1	1	0
RCL1	3	0	1	1	1	0
MINA	3	0	1	1	1	0
GABARAPL1	3	0	1	1	1	0
FBXO21	3	0	1	1	1	0
CD93	3	0	1	1	1	0
ZCCHC11	2	0	1	1	0	0
TSC22D3	2	0	1	1	0	0
TP53INP2	2	0	1	1	0	0
TNFSF10	2	0	1	1	0	0
TMTC1	2	0	1	1	0	0
RUFY2	2	0	1	1	0	0
RNF19B	2	0	1	1	0	0
RNF166	2	0	1	1	0	0
RALA	2	0	1	1	0	0
PNPT1	2	0	1	1	0	0
PMEPA1	2	0	1	1	0	0
PLEKHG3	2	0	1	1	0	0
PLAGL1	2	0	1	1	0	0
PILRA	2	0	1	1	0	0
NAMPT	2	0	1	1	0	0
MYLIP	2	0	1	1	0	0
MTHFR	2	0	1	1	0	0
MORC4	2	0	1	1	0	0
MDFIC	2	0	1	1	0	0
LPCAT1	2	0	1	1	0	0
LITAF	2	0	1	1	0	0
KLHL29	2	0	1	1	0	0
GTF2I	2	0	1	1	0	0
GPRC5B	2	0	1	1	0	0
FFAR2	2	0	1	1	0	0
FASTKD2	2	0	1	1	0	0
ESYT2	2	0	1	1	0	0
EIF4B	2	0	1	1	0	0
DTX2	2	0	1	1	0	0
DHRS9	2	0	1	1	0	0
DGCR8	2	0	1	1	0	0
DENND4A	2	0	1	1	0	0
CSAD	2	0	1	1	0	0
CPNE2	2	0	1	1	0	0
CCNG2	2	0	1	1	0	0
CASP8	2	0	1	1	0	0
AK3	2	0	1	1	0	0
USP6	2	1	1	0	0	0
TK2	2	1	1	0	0	0
TIMM10	2	1	1	0	0	0
TACC2	2	1	1	0	0	0
STON1-GTF2A1L	2	1	1	0	0	0
SNTA1	2	1	1	0	0	0
REV1	2	1	1	0	0	0
PLCE1	2	1	1	0	0	0
LRRC36	2	1	1	0	0	0
HSPB8	2	1	1	0	0	0
HLF	2	1	1	0	0	0
GSTT2	2	1	1	0	0	0
FMO2	2	1	1	0	0	0
EHD1	2	1	1	0	0	0
DYNLL2	2	1	1	0	0	0
DTX1	2	1	1	0	0	0
CPSF1	2	1	1	0	0	0
CLMN	2	1	1	0	0	0
CABLES1	2	1	1	0	0	0
ATXN3	2	1	1	0	0	0
ADRA1A	2	1	1	0	0	0
USP53	2	0	1	0	1	0
THBS1	2	0	1	0	1	0
TEF	2	0	1	0	1	0
SUMO1	2	0	1	0	1	0
SEMA4B	2	0	1	0	1	0
RAI1	2	0	1	0	1	0
NIF3L1	2	0	1	0	1	0
MMP15	2	0	1	0	1	0
MAP2K3	2	0	1	0	1	0
MALT1	2	0	1	0	1	0
LNX2	2	0	1	0	1	0
HIVEP2	2	0	1	0	1	0
HHIPL1	2	0	1	0	1	0
GRHPR	2	0	1	0	1	0
GLTSCR2	2	0	1	0	1	0
FAM76A	2	0	1	0	1	0
ESR1	2	0	1	0	1	0
EMG1	2	0	1	0	1	0
DCTD	2	0	1	0	1	0
COMMD6	2	0	1	0	1	0
CDSN	2	0	1	0	1	0
ATP5S	2	0	1	0	1	0
APLN	2	0	1	0	1	0
ANKH	2	0	1	0	1	0
AKAP13	2	0	1	0	1	0
ZNF781	1	0	1	0	0	0
ZNF740	1	0	1	0	0	0
ZNF655	1	0	1	0	0	0
ZNF653	1	0	1	0	0	0
ZNF598	1	0	1	0	0	0
ZNF496	1	0	1	0	0	0
ZNF277	1	0	1	0	0	0
ZNF275	1	0	1	0	0	0
ZKSCAN3	1	0	1	0	0	0
ZFR	1	0	1	0	0	0
ZEB2	1	0	1	0	0	0
ZC3H4	1	0	1	0	0	0
ZAR1	1	0	1	0	0	0
YY1	1	0	1	0	0	0
YWHAG	1	0	1	0	0	0
YAE1D1	1	0	1	0	0	0
XYLT1	1	0	1	0	0	0
WRNIP1	1	0	1	0	0	0
WHAMM	1	0	1	0	0	0
WEE1	1	0	1	0	0	0
WDR81	1	0	1	0	0	0
WDR36	1	0	1	0	0	0
WDR33	1	0	1	0	0	0
VPS13A	1	0	1	0	0	0
VGLL3	1	0	1	0	0	0
VAV2	1	0	1	0	0	0
VAPB	1	0	1	0	0	0
VAPA	1	0	1	0	0	0
VAC14	1	0	1	0	0	0
UTP11	1	0	1	0	0	0
USP35	1	0	1	0	0	0
USP32	1	0	1	0	0	0
USP24	1	0	1	0	0	0
USP2	1	0	1	0	0	0
UNC93A	1	0	1	0	0	0
UHRF1BP1L	1	0	1	0	0	0
UHRF1BP1	1	0	1	0	0	0
UFM1	1	0	1	0	0	0
UCP3	1	0	1	0	0	0
UBE2Q1	1	0	1	0	0	0
UBE2G2	1	0	1	0	0	0
UBC	1	0	1	0	0	0
UBAC2	1	0	1	0	0	0
UBA6	1	0	1	0	0	0
UAP1	1	0	1	0	0	0
TYW5	1	0	1	0	0	0
TXNRD3	1	0	1	0	0	0
TXNDC12	1	0	1	0	0	0
TUSC5	1	0	1	0	0	0
TUBD1	1	0	1	0	0	0
TUBB2A	1	0	1	0	0	0
TUBA1B	1	0	1	0	0	0
TUBA1A	1	0	1	0	0	0
TTLL1	1	0	1	0	0	0
TTC8	1	0	1	0	0	0
TTC7A	1	0	1	0	0	0
TTC39B	1	0	1	0	0	0
TSKU	1	0	1	0	0	0
TSC22D1	1	0	1	0	0	0
TRPV4	1	0	1	0	0	0
TRPS1	1	0	1	0	0	0
TRIM67	1	0	1	0	0	0
TRIM23	1	0	1	0	0	0
TRIM14	1	0	1	0	0	0
TRHDE	1	0	1	0	0	0
TRAPPC2B	1	0	1	0	0	0
TRAPPC2	1	0	1	0	0	0
TPRN	1	0	1	0	0	0
TPRA1	1	0	1	0	0	0
TPPP3	1	0	1	0	0	0
TPGS2	1	0	1	0	0	0
TOX	1	0	1	0	0	0
TOP1	1	0	1	0	0	0
TOB2	1	0	1	0	0	0
TOB1	1	0	1	0	0	0
TMX2	1	0	1	0	0	0
TMEM86A	1	0	1	0	0	0
TMEM57	1	0	1	0	0	0
TMEM55B	1	0	1	0	0	0
TMEM38B	1	0	1	0	0	0
TMEM245	1	0	1	0	0	0
TMEM216	1	0	1	0	0	0
TMCO1	1	0	1	0	0	0
TINAGL1	1	0	1	0	0	0
TIMM8A	1	0	1	0	0	0
TIMM23B	1	0	1	0	0	0
TIMM23	1	0	1	0	0	0
THRSP	1	0	1	0	0	0
THRA	1	0	1	0	0	0
THEM5	1	0	1	0	0	0
TEAD4	1	0	1	0	0	0
TCP1	1	0	1	0	0	0
TCF20	1	0	1	0	0	0
TCEAL1	1	0	1	0	0	0
TBL2	1	0	1	0	0	0
TBL1Y	1	0	1	0	0	0
TBCEL	1	0	1	0	0	0
TBC1D23	1	0	1	0	0	0
TBC1D15	1	0	1	0	0	0
TARSL2	1	0	1	0	0	0
TAPT1	1	0	1	0	0	0
TAPBPL	1	0	1	0	0	0
TANK	1	0	1	0	0	0
TANC2	1	0	1	0	0	0
TAB3	1	0	1	0	0	0
SZT2	1	0	1	0	0	0
SYTL2	1	0	1	0	0	0
SYT12	1	0	1	0	0	0
SYPL1	1	0	1	0	0	0
SYNPO2	1	0	1	0	0	0
SYNE2	1	0	1	0	0	0
STXBP6	1	0	1	0	0	0
STON1	1	0	1	0	0	0
STK35	1	0	1	0	0	0
STIP1	1	0	1	0	0	0
STC2	1	0	1	0	0	0
STAR	1	0	1	0	0	0
ST6GALNAC5	1	0	1	0	0	0
ST6GALNAC3	1	0	1	0	0	0
ST5	1	0	1	0	0	0
ST3GAL5	1	0	1	0	0	0
SSSCA1	1	0	1	0	0	0
SSBP3	1	0	1	0	0	0
SRM	1	0	1	0	0	0
SRGAP1	1	0	1	0	0	0
SPSB1	1	0	1	0	0	0
SORL1	1	0	1	0	0	0
SNX33	1	0	1	0	0	0
SNW1	1	0	1	0	0	0
SNTG2	1	0	1	0	0	0
SNTB2	1	0	1	0	0	0
SNRPD3	1	0	1	0	0	0
SMURF1	1	0	1	0	0	0
SMARCA2	1	0	1	0	0	0
SLMAP	1	0	1	0	0	0
SLC9A1	1	0	1	0	0	0
SLC6A13	1	0	1	0	0	0
SLC5A6	1	0	1	0	0	0
SLC5A3	1	0	1	0	0	0
SLC4A4	1	0	1	0	0	0
SLC4A11	1	0	1	0	0	0
SLC46A3	1	0	1	0	0	0
SLC41A1	1	0	1	0	0	0
SLC38A7	1	0	1	0	0	0
SLC38A6	1	0	1	0	0	0
SLC30A1	1	0	1	0	0	0
SLC2A9	1	0	1	0	0	0
SLC27A1	1	0	1	0	0	0
SLC25A33	1	0	1	0	0	0
SLC25A19	1	0	1	0	0	0
SLC1A5	1	0	1	0	0	0
SLC16A1	1	0	1	0	0	0
SIPA1L1	1	0	1	0	0	0
SIGMAR1	1	0	1	0	0	0
SIGLEC6	1	0	1	0	0	0
SIDT2	1	0	1	0	0	0
SHARPIN	1	0	1	0	0	0
SH3PXD2B	1	0	1	0	0	0
SGMS1	1	0	1	0	0	0
SGK3	1	0	1	0	0	0
SETX	1	0	1	0	0	0
SETD7	1	0	1	0	0	0
SETD4	1	0	1	0	0	0
SESN1	1	0	1	0	0	0
SERPINH1	1	0	1	0	0	0
SERPINE1	1	0	1	0	0	0
SEMA6D	1	0	1	0	0	0
SEC24B	1	0	1	0	0	0
SEC16B	1	0	1	0	0	0
SCAF11	1	0	1	0	0	0
SASH1	1	0	1	0	0	0
SAR1B	1	0	1	0	0	0
SACS	1	0	1	0	0	0
S100B	1	0	1	0	0	0
S100A16	1	0	1	0	0	0
RRAS2	1	0	1	0	0	0
RPS6KB1	1	0	1	0	0	0
RPS6KA3	1	0	1	0	0	0
RPP30	1	0	1	0	0	0
RPEL1	1	0	1	0	0	0
RPE	1	0	1	0	0	0
RP11-152F13.10	1	0	1	0	0	0
RP11-145E5.5	1	0	1	0	0	0
RORC	1	0	1	0	0	0
RNF8	1	0	1	0	0	0
RNF145	1	0	1	0	0	0
RNF125	1	0	1	0	0	0
RNF114	1	0	1	0	0	0
RNF11	1	0	1	0	0	0
RNASEH2B	1	0	1	0	0	0
RHOQ	1	0	1	0	0	0
RHOC	1	0	1	0	0	0
RHBDL3	1	0	1	0	0	0
RHBDF1	1	0	1	0	0	0
RGS7BP	1	0	1	0	0	0
RFTN2	1	0	1	0	0	0
REL	1	0	1	0	0	0
RBM28	1	0	1	0	0	0
RBFOX2	1	0	1	0	0	0
RASL12	1	0	1	0	0	0
RASL11A	1	0	1	0	0	0
RASD1	1	0	1	0	0	0
RAP2C	1	0	1	0	0	0
RANGAP1	1	0	1	0	0	0
RANBP3L	1	0	1	0	0	0
RAD50	1	0	1	0	0	0
RAD18	1	0	1	0	0	0
RABL6	1	0	1	0	0	0
RAB7A	1	0	1	0	0	0
RAB40B	1	0	1	0	0	0
RAB40AL	1	0	1	0	0	0
RAB40A	1	0	1	0	0	0
RAB3GAP2	1	0	1	0	0	0
QPCTL	1	0	1	0	0	0
PUSL1	1	0	1	0	0	0
PUM1	1	0	1	0	0	0
PTGES	1	0	1	0	0	0
PTGER3	1	0	1	0	0	0
PSMD6	1	0	1	0	0	0
PSMD14	1	0	1	0	0	0
PRTN3	1	0	1	0	0	0
PRPF6	1	0	1	0	0	0
PRPF38B	1	0	1	0	0	0
PRODH	1	0	1	0	0	0
PRKCE	1	0	1	0	0	0
PRKAR2B	1	0	1	0	0	0
PREP	1	0	1	0	0	0
PPP2CA	1	0	1	0	0	0
PPP1R3D	1	0	1	0	0	0
PPARA	1	0	1	0	0	0
POR	1	0	1	0	0	0
POPDC2	1	0	1	0	0	0
POMT1	1	0	1	0	0	0
PNPLA7	1	0	1	0	0	0
PNPLA3	1	0	1	0	0	0
PNO1	1	0	1	0	0	0
PMVK	1	0	1	0	0	0
PLXND1	1	0	1	0	0	0
PLXNA1	1	0	1	0	0	0
PLK3	1	0	1	0	0	0
PLEKHG6	1	0	1	0	0	0
PLEKHG2	1	0	1	0	0	0
PLCL1	1	0	1	0	0	0
PLCB4	1	0	1	0	0	0
PLA2G15	1	0	1	0	0	0
PIM3	1	0	1	0	0	0
PIM1	1	0	1	0	0	0
PILRB	1	0	1	0	0	0
PIK3R2	1	0	1	0	0	0
PIGO	1	0	1	0	0	0
PHLDA3	1	0	1	0	0	0
PHIP	1	0	1	0	0	0
PHF1	1	0	1	0	0	0
PGD	1	0	1	0	0	0
PFKP	1	0	1	0	0	0
PELI3	1	0	1	0	0	0
PEG3	1	0	1	0	0	0
PEG10	1	0	1	0	0	0
PDK2	1	0	1	0	0	0
PDHB	1	0	1	0	0	0
PDE1A	1	0	1	0	0	0
PDCL	1	0	1	0	0	0
PDCD4	1	0	1	0	0	0
PCMTD2	1	0	1	0	0	0
PCIF1	1	0	1	0	0	0
PCGF2	1	0	1	0	0	0
PCDH7	1	0	1	0	0	0
PCDH18	1	0	1	0	0	0
PCDH12	1	0	1	0	0	0
PARP16	1	0	1	0	0	0
PARD6G	1	0	1	0	0	0
PAQR9	1	0	1	0	0	0
PAPSS2	1	0	1	0	0	0
PAK1IP1	1	0	1	0	0	0
PACSIN3	1	0	1	0	0	0
OTUD5	1	0	1	0	0	0
OSGIN1	1	0	1	0	0	0
OSBP2	1	0	1	0	0	0
OPHN1	1	0	1	0	0	0
NRG4	1	0	1	0	0	0
NR2F2	1	0	1	0	0	0
NPY1R	1	0	1	0	0	0
NOTCH1	1	0	1	0	0	0
NLRP7	1	0	1	0	0	0
NLRP2	1	0	1	0	0	0
NKAIN1	1	0	1	0	0	0
NFIC	1	0	1	0	0	0
NDUFAF4	1	0	1	0	0	0
NDRG1	1	0	1	0	0	0
NCOA7	1	0	1	0	0	0
NBN	1	0	1	0	0	0
NAV3	1	0	1	0	0	0
NARF	1	0	1	0	0	0
NAGK	1	0	1	0	0	0
N4BP2L1	1	0	1	0	0	0
MYO10	1	0	1	0	0	0
MXD1	1	0	1	0	0	0
MTMR6	1	0	1	0	0	0
MTHFD1L	1	0	1	0	0	0
MTHFD1	1	0	1	0	0	0
MTAP	1	0	1	0	0	0
MRPS7	1	0	1	0	0	0
MRPS22	1	0	1	0	0	0
MRPS18B	1	0	1	0	0	0
MRPL51	1	0	1	0	0	0
MOGAT2	1	0	1	0	0	0
MMP9	1	0	1	0	0	0
MMP14	1	0	1	0	0	0
MMGT1	1	0	1	0	0	0
MIF4GD	1	0	1	0	0	0
MID1	1	0	1	0	0	0
MFSD5	1	0	1	0	0	0
MFNG	1	0	1	0	0	0
METTL16	1	0	1	0	0	0
MEPCE	1	0	1	0	0	0
MEMO1	1	0	1	0	0	0
MED8	1	0	1	0	0	0
MCM7	1	0	1	0	0	0
MC5R	1	0	1	0	0	0
MBNL1	1	0	1	0	0	0
MBD4	1	0	1	0	0	0
MBD1	1	0	1	0	0	0
MARVELD1	1	0	1	0	0	0
MARCKS	1	0	1	0	0	0
MAPRE2	1	0	1	0	0	0
MAPKBP1	1	0	1	0	0	0
MAPK14	1	0	1	0	0	0
MAP7D3	1	0	1	0	0	0
MAP3K6	1	0	1	0	0	0
MAP2K7	1	0	1	0	0	0
MAGI1	1	0	1	0	0	0
MAF1	1	0	1	0	0	0
M6PR	1	0	1	0	0	0
LURAP1L	1	0	1	0	0	0
LRRK2	1	0	1	0	0	0
LRRC8D	1	0	1	0	0	0
LRP12	1	0	1	0	0	0
LPAR4	1	0	1	0	0	0
LOXL2	1	0	1	0	0	0
LOX	1	0	1	0	0	0
LONRF3	1	0	1	0	0	0
LONRF1	1	0	1	0	0	0
LNX1	1	0	1	0	0	0
LIMCH1	1	0	1	0	0	0
LEO1	1	0	1	0	0	0
LEFTY2	1	0	1	0	0	0
LEFTY1	1	0	1	0	0	0
LDB1	1	0	1	0	0	0
LCP2	1	0	1	0	0	0
LAMC3	1	0	1	0	0	0
LAMB2	1	0	1	0	0	0
LACE1	1	0	1	0	0	0
KPNB1	1	0	1	0	0	0
KPNA4	1	0	1	0	0	0
KLHL7	1	0	1	0	0	0
KLHL22	1	0	1	0	0	0
KLHL21	1	0	1	0	0	0
KLHL13	1	0	1	0	0	0
KLF16	1	0	1	0	0	0
KLB	1	0	1	0	0	0
KIRREL	1	0	1	0	0	0
KIAA1217	1	0	1	0	0	0
KIAA1109	1	0	1	0	0	0
KCTD15	1	0	1	0	0	0
KCNQ4	1	0	1	0	0	0
JMJD8	1	0	1	0	0	0
JARID2	1	0	1	0	0	0
JAG2	1	0	1	0	0	0
ITPR1	1	0	1	0	0	0
ITGB5	1	0	1	0	0	0
IQSEC1	1	0	1	0	0	0
IQGAP3	1	0	1	0	0	0
INTS2	1	0	1	0	0	0
INTS10	1	0	1	0	0	0
INPP5A	1	0	1	0	0	0
INF2	1	0	1	0	0	0
IL6R	1	0	1	0	0	0
IL17RA	1	0	1	0	0	0
IGF2BP2	1	0	1	0	0	0
IFRD2	1	0	1	0	0	0
IDI1	1	0	1	0	0	0
HSPH1	1	0	1	0	0	0
HSPA8	1	0	1	0	0	0
HSPA4L	1	0	1	0	0	0
HSPA4	1	0	1	0	0	0
HSP90AA1	1	0	1	0	0	0
HPS3	1	0	1	0	0	0
HOXA7	1	0	1	0	0	0
HOMEZ	1	0	1	0	0	0
HNRNPL	1	0	1	0	0	0
HMGCS1	1	0	1	0	0	0
HMCN1	1	0	1	0	0	0
HIST1H1C	1	0	1	0	0	0
HIPK3	1	0	1	0	0	0
HIF1A	1	0	1	0	0	0
HGF	1	0	1	0	0	0
HFE	1	0	1	0	0	0
HERPUD1	1	0	1	0	0	0
HEATR1	1	0	1	0	0	0
H1F0	1	0	1	0	0	0
GYS2	1	0	1	0	0	0
GYPC	1	0	1	0	0	0
GTPBP2	1	0	1	0	0	0
GSTT2B	1	0	1	0	0	0
GRTP1	1	0	1	0	0	0
GRK5	1	0	1	0	0	0
GRAMD4	1	0	1	0	0	0
GPR157	1	0	1	0	0	0
GPM6B	1	0	1	0	0	0
GPD1L	1	0	1	0	0	0
GPD1	1	0	1	0	0	0
GNPTAB	1	0	1	0	0	0
GNPAT	1	0	1	0	0	0
GNAI1	1	0	1	0	0	0
GLUL	1	0	1	0	0	0
GLT8D2	1	0	1	0	0	0
GLRX	1	0	1	0	0	0
GLIPR2	1	0	1	0	0	0
GLI2	1	0	1	0	0	0
GLB1L3	1	0	1	0	0	0
GJC1	1	0	1	0	0	0
GGCX	1	0	1	0	0	0
GEMIN7	1	0	1	0	0	0
GATSL3	1	0	1	0	0	0
GATSL2	1	0	1	0	0	0
GATAD1	1	0	1	0	0	0
GABRR2	1	0	1	0	0	0
GABPB1	1	0	1	0	0	0
GAB4	1	0	1	0	0	0
FOPNL	1	0	1	0	0	0
FNBP1	1	0	1	0	0	0
FMR1	1	0	1	0	0	0
FMO1	1	0	1	0	0	0
FKTN	1	0	1	0	0	0
FKBP10	1	0	1	0	0	0
FGFR3	1	0	1	0	0	0
FGF2	1	0	1	0	0	0
FGA	1	0	1	0	0	0
FERMT2	1	0	1	0	0	0
FDFT1	1	0	1	0	0	0
FBXO38	1	0	1	0	0	0
FBXO3	1	0	1	0	0	0
FBN1	1	0	1	0	0	0
FARSB	1	0	1	0	0	0
FANCB	1	0	1	0	0	0
FAM96A	1	0	1	0	0	0
FAM83A	1	0	1	0	0	0
FAM50A	1	0	1	0	0	0
FAM49B	1	0	1	0	0	0
FAM45A	1	0	1	0	0	0
FAM188B	1	0	1	0	0	0
FAM160A2	1	0	1	0	0	0
FAM150B	1	0	1	0	0	0
FAM124B	1	0	1	0	0	0
FAM117A	1	0	1	0	0	0
FADS3	1	0	1	0	0	0
EZH1	1	0	1	0	0	0
EXOC6	1	0	1	0	0	0
EXD1	1	0	1	0	0	0
EVI5L	1	0	1	0	0	0
ETS2	1	0	1	0	0	0
ESRRA	1	0	1	0	0	0
EPN2	1	0	1	0	0	0
ENPEP	1	0	1	0	0	0
EML5	1	0	1	0	0	0
ELP4	1	0	1	0	0	0
ELOVL3	1	0	1	0	0	0
ELMOD3	1	0	1	0	0	0
ELMOD2	1	0	1	0	0	0
ELMO2	1	0	1	0	0	0
ELK3	1	0	1	0	0	0
EI24	1	0	1	0	0	0
EGLN2	1	0	1	0	0	0
EFR3A	1	0	1	0	0	0
EFHD1	1	0	1	0	0	0
EEF2K	1	0	1	0	0	0
EEF1E1-BLOC1S5	1	0	1	0	0	0
DUSP10	1	0	1	0	0	0
DTX4	1	0	1	0	0	0
DSN1	1	0	1	0	0	0
DSCR3	1	0	1	0	0	0
DPYSL2	1	0	1	0	0	0
DOK6	1	0	1	0	0	0
DOCK11	1	0	1	0	0	0
DOC2B	1	0	1	0	0	0
DNTTIP1	1	0	1	0	0	0
DNAJA2	1	0	1	0	0	0
DLC1	1	0	1	0	0	0
DKC1	1	0	1	0	0	0
DISP2	1	0	1	0	0	0
DIDO1	1	0	1	0	0	0
DHX32	1	0	1	0	0	0
DHX16	1	0	1	0	0	0
DHCR7	1	0	1	0	0	0
DENND2D	1	0	1	0	0	0
DDHD1	1	0	1	0	0	0
DBP	1	0	1	0	0	0
DAPK1	1	0	1	0	0	0
DAB2IP	1	0	1	0	0	0
CYS1	1	0	1	0	0	0
CYGB	1	0	1	0	0	0
CYB5B	1	0	1	0	0	0
CXorf21	1	0	1	0	0	0
CXCR4	1	0	1	0	0	0
CXCL12	1	0	1	0	0	0
CWH43	1	0	1	0	0	0
CUL7	1	0	1	0	0	0
CTIF	1	0	1	0	0	0
CSPG4	1	0	1	0	0	0
CRYBG3	1	0	1	0	0	0
CRYAB	1	0	1	0	0	0
CRY1	1	0	1	0	0	0
CRTAC1	1	0	1	0	0	0
CREB3L1	1	0	1	0	0	0
CPEB4	1	0	1	0	0	0
CP	1	0	1	0	0	0
COX18	1	0	1	0	0	0
CORO1B	1	0	1	0	0	0
COQ10B	1	0	1	0	0	0
COMT	1	0	1	0	0	0
COL5A3	1	0	1	0	0	0
COL4A2	1	0	1	0	0	0
COL4A1	1	0	1	0	0	0
CNTFR	1	0	1	0	0	0
CNNM3	1	0	1	0	0	0
CMTM6	1	0	1	0	0	0
CLPX	1	0	1	0	0	0
CLN6	1	0	1	0	0	0
CLK2	1	0	1	0	0	0
CLIP2	1	0	1	0	0	0
CLEC5A	1	0	1	0	0	0
CLEC4M	1	0	1	0	0	0
CLDN5	1	0	1	0	0	0
CLCN2	1	0	1	0	0	0
CHST1	1	0	1	0	0	0
CHORDC1	1	0	1	0	0	0
CHD7	1	0	1	0	0	0
CHAC1	1	0	1	0	0	0
CGRRF1	1	0	1	0	0	0
CEP128	1	0	1	0	0	0
CELSR2	1	0	1	0	0	0
CDKN2B	1	0	1	0	0	0
CDKN1A	1	0	1	0	0	0
CDK14	1	0	1	0	0	0
CDC25B	1	0	1	0	0	0
CD44	1	0	1	0	0	0
CD33	1	0	1	0	0	0
CD209	1	0	1	0	0	0
CD14	1	0	1	0	0	0
CCNG1	1	0	1	0	0	0
CCNC	1	0	1	0	0	0
CCDC8	1	0	1	0	0	0
CCDC69	1	0	1	0	0	0
CCDC66	1	0	1	0	0	0
CCDC6	1	0	1	0	0	0
CCDC163	1	0	1	0	0	0
CCBE1	1	0	1	0	0	0
CBX7	1	0	1	0	0	0
CASP6	1	0	1	0	0	0
CARS2	1	0	1	0	0	0
CARHSP1	1	0	1	0	0	0
CALCOCO1	1	0	1	0	0	0
CACYBP	1	0	1	0	0	0
C8orf44-SGK3	1	0	1	0	0	0
C8orf34	1	0	1	0	0	0
C6orf10	1	0	1	0	0	0
C2CD2L	1	0	1	0	0	0
C1QTNF9B	1	0	1	0	0	0
C1QTNF9	1	0	1	0	0	0
C1GALT1C1	1	0	1	0	0	0
C15orf52	1	0	1	0	0	0
BTG1	1	0	1	0	0	0
BPNT1	1	0	1	0	0	0
BMF	1	0	1	0	0	0
BICD2	1	0	1	0	0	0
BHLHE41	1	0	1	0	0	0
BHLHB9	1	0	1	0	0	0
BCL6B	1	0	1	0	0	0
BCL2L10	1	0	1	0	0	0
B3GALT2	1	0	1	0	0	0
AZIN1	1	0	1	0	0	0
ATRAID	1	0	1	0	0	0
ATP1B3	1	0	1	0	0	0
ATP13A3	1	0	1	0	0	0
ASB12	1	0	1	0	0	0
ASAP2	1	0	1	0	0	0
ARSI	1	0	1	0	0	0
ARL2BP	1	0	1	0	0	0
ARHGEF9	1	0	1	0	0	0
ARHGAP29	1	0	1	0	0	0
ARHGAP25	1	0	1	0	0	0
ARHGAP24	1	0	1	0	0	0
ARHGAP20	1	0	1	0	0	0
ARHGAP18	1	0	1	0	0	0
ARAP2	1	0	1	0	0	0
APOLD1	1	0	1	0	0	0
ANKRD40	1	0	1	0	0	0
ANKRD12	1	0	1	0	0	0
ANKRD11	1	0	1	0	0	0
ANKRA2	1	0	1	0	0	0
ANGPTL4	1	0	1	0	0	0
ANGPTL2	1	0	1	0	0	0
ANGPT2	1	0	1	0	0	0
ANAPC10	1	0	1	0	0	0
AMD1	1	0	1	0	0	0
ALS2CR12	1	0	1	0	0	0
ALPK1	1	0	1	0	0	0
ALG8	1	0	1	0	0	0
ALDH3B2	1	0	1	0	0	0
ALAS1	1	0	1	0	0	0
AKAP12	1	0	1	0	0	0
AHCYL2	1	0	1	0	0	0
AHCTF1	1	0	1	0	0	0
AGFG2	1	0	1	0	0	0
AGAP2	1	0	1	0	0	0
AEBP2	1	0	1	0	0	0
ADPGK	1	0	1	0	0	0
ADORA2A	1	0	1	0	0	0
ADORA1	1	0	1	0	0	0
ADH1C	1	0	1	0	0	0
ADH1B	1	0	1	0	0	0
ADH1A	1	0	1	0	0	0
ADCYAP1R1	1	0	1	0	0	0
ADAP2	1	0	1	0	0	0
ADAMTSL3	1	0	1	0	0	0
ADAMTS9	1	0	1	0	0	0
ADAMTS5	1	0	1	0	0	0
ADAMTS4	1	0	1	0	0	0
ADAMTS16	1	0	1	0	0	0
ADAM12	1	0	1	0	0	0
ACTR3B	1	0	1	0	0	0
ACSM5	1	0	1	0	0	0
ACSL5	1	0	1	0	0	0
ACOT4	1	0	1	0	0	0
ACACB	1	0	1	0	0	0
AC104534.3	1	0	1	0	0	0
AC013264.1	1	0	1	0	0	0
AC007325.2	1	0	1	0	0	0
AC007192.4	1	0	1	0	0	0
ABCG4	1	0	1	0	0	0
ABCG2	1	0	1	0	0	0
ABCC5	1	0	1	0	0	0
ABCA8	1	0	1	0	0	0
ABC13-47656900H15.1	1	0	1	0	0	0
AACS	1	0	1	0	0	0
RPL22	4	1	0	1	1	1
PAIP2B	4	1	0	1	1	1
MPZL1	4	1	0	1	1	1
HIST2H2BE	4	1	0	1	1	1
CLUAP1	4	1	0	1	1	1
CLEC18B	4	1	0	1	1	1
BMS1	4	1	0	1	1	1
ZBTB7B	3	1	0	1	0	1
YTHDC2	3	1	0	1	0	1
USP36	3	1	0	1	0	1
UBTD1	3	1	0	1	0	1
TTC12	3	1	0	1	0	1
TMEM25	3	1	0	1	0	1
RP1-21O18.1	3	1	0	1	0	1
RFFL	3	1	0	1	0	1
PHGDH	3	1	0	1	0	1
PCM1	3	1	0	1	0	1
MTERFD2	3	1	0	1	0	1
MKNK2	3	1	0	1	0	1
HNRNPA3	3	1	0	1	0	1
GPRASP1	3	1	0	1	0	1
FGFBP3	3	1	0	1	0	1
DAPK2	3	1	0	1	0	1
CR617560	3	1	0	1	0	1
CR609342	3	1	0	1	0	1
CFLAR	3	1	0	1	0	1
C3orf31	3	1	0	1	0	1
C2orf89	3	1	0	1	0	1
BU929651	3	1	0	1	0	1
BI013473	3	1	0	1	0	1
BCL2A1	3	1	0	1	0	1
BC035091	3	1	0	1	0	1
AMIGO1	3	1	0	1	0	1
A_32_P194563	3	1	0	1	0	1
A_32_P103966	3	1	0	1	0	1
A_24_P920388	3	1	0	1	0	1
A_24_P598919	3	1	0	1	0	1
A_24_P196019	3	1	0	1	0	1
ZNF557	3	0	0	1	1	1
WDR92	3	0	0	1	1	1
WDFY3	3	0	0	1	1	1
UNQ9368	3	0	0	1	1	1
UBASH3A	3	0	0	1	1	1
TSR1	3	0	0	1	1	1
TSHZ2	3	0	0	1	1	1
TRIM25	3	0	0	1	1	1
TREML2	3	0	0	1	1	1
TREM1	3	0	0	1	1	1
TNFRSF9	3	0	0	1	1	1
TNFAIP6	3	0	0	1	1	1
TMEM88	3	0	0	1	1	1
TMEM164	3	0	0	1	1	1
TMEM140	3	0	0	1	1	1
TMEM121	3	0	0	1	1	1
TMEM116	3	0	0	1	1	1
TLE3	3	0	0	1	1	1
TLE2	3	0	0	1	1	1
TCEAL4	3	0	0	1	1	1
TCEA3	3	0	0	1	1	1
SYNJ2BP	3	0	0	1	1	1
STMN3	3	0	0	1	1	1
STAG3L1	3	0	0	1	1	1
ST6GALNAC2	3	0	0	1	1	1
SMAP2	3	0	0	1	1	1
SLC45A4	3	0	0	1	1	1
SLC22A4	3	0	0	1	1	1
SLC22A23	3	0	0	1	1	1
SLC11A1	3	0	0	1	1	1
SLA	3	0	0	1	1	1
SIPA1L2	3	0	0	1	1	1
SDAD1	3	0	0	1	1	1
SCRN2	3	0	0	1	1	1
RTDR1	3	0	0	1	1	1
RSAD2	3	0	0	1	1	1
RPS25	3	0	0	1	1	1
RPL3	3	0	0	1	1	1
RPL14	3	0	0	1	1	1
RP11-138L21.1	3	0	0	1	1	1
ROBO3	3	0	0	1	1	1
RHOH	3	0	0	1	1	1
REPS2	3	0	0	1	1	1
RAMP1	3	0	0	1	1	1
PRRG4	3	0	0	1	1	1
PROK2	3	0	0	1	1	1
PHF21A	3	0	0	1	1	1
PHC2	3	0	0	1	1	1
PFKFB4	3	0	0	1	1	1
PELI2	3	0	0	1	1	1
PDCL3	3	0	0	1	1	1
PASK	3	0	0	1	1	1
PAICS	3	0	0	1	1	1
OTX1	3	0	0	1	1	1
OASL	3	0	0	1	1	1
NR3C2	3	0	0	1	1	1
NPM1	3	0	0	1	1	1
NOSIP	3	0	0	1	1	1
NMT2	3	0	0	1	1	1
NFKB2	3	0	0	1	1	1
NFAM1	3	0	0	1	1	1
NELL2	3	0	0	1	1	1
NDRG2	3	0	0	1	1	1
MYBPH	3	0	0	1	1	1
MSL1	3	0	0	1	1	1
MBOAT7	3	0	0	1	1	1
MBOAT2	3	0	0	1	1	1
MAL	3	0	0	1	1	1
MAK	3	0	0	1	1	1
MAGEF1	3	0	0	1	1	1
LRRN3	3	0	0	1	1	1
LRP10	3	0	0	1	1	1
LRFN3	3	0	0	1	1	1
LOC641518	3	0	0	1	1	1
LOC439949	3	0	0	1	1	1
LOC401431	3	0	0	1	1	1
LOC283663	3	0	0	1	1	1
LOC100132815	3	0	0	1	1	1
LILRA1	3	0	0	1	1	1
KRT32	3	0	0	1	1	1
KREMEN1	3	0	0	1	1	1
KLHDC8B	3	0	0	1	1	1
KIR2DL4	3	0	0	1	1	1
KCNMB4	3	0	0	1	1	1
KCNJ15	3	0	0	1	1	1
ITPK1	3	0	0	1	1	1
INHBB	3	0	0	1	1	1
IL8RBP	3	0	0	1	1	1
IL8RB	3	0	0	1	1	1
IL8RA	3	0	0	1	1	1
IL23A	3	0	0	1	1	1
IL1R2	3	0	0	1	1	1
IGF2R	3	0	0	1	1	1
IFIT2	3	0	0	1	1	1
HNRPDL	3	0	0	1	1	1
HNRNPA1L2	3	0	0	1	1	1
HKDC1	3	0	0	1	1	1
HCG27	3	0	0	1	1	1
HAPLN3	3	0	0	1	1	1
GRASP	3	0	0	1	1	1
GRAP	3	0	0	1	1	1
GPX7	3	0	0	1	1	1
GK	3	0	0	1	1	1
GIMAP7	3	0	0	1	1	1
GIMAP5	3	0	0	1	1	1
FCRLA	3	0	0	1	1	1
FBLN5	3	0	0	1	1	1
FAM63A	3	0	0	1	1	1
FAM53C	3	0	0	1	1	1
FAM153A	3	0	0	1	1	1
FAM126B	3	0	0	1	1	1
EXTL3	3	0	0	1	1	1
EXOSC8	3	0	0	1	1	1
ERGIC1	3	0	0	1	1	1
DB304731	3	0	0	1	1	1
DAAM2	3	0	0	1	1	1
D4S234E	3	0	0	1	1	1
CYHR1	3	0	0	1	1	1
CSNK1E	3	0	0	1	1	1
CSF2RB	3	0	0	1	1	1
CRISPLD2	3	0	0	1	1	1
CREB5	3	0	0	1	1	1
CR609843	3	0	0	1	1	1
CPD	3	0	0	1	1	1
CNTNAP3	3	0	0	1	1	1
CLEC2D	3	0	0	1	1	1
CHST15	3	0	0	1	1	1
CECR6	3	0	0	1	1	1
CEACAM1	3	0	0	1	1	1
CDCA7L	3	0	0	1	1	1
CDC42EP2	3	0	0	1	1	1
CD8B	3	0	0	1	1	1
CCNJL	3	0	0	1	1	1
CBS	3	0	0	1	1	1
CAMK4	3	0	0	1	1	1
C7orf34	3	0	0	1	1	1
C5orf26	3	0	0	1	1	1
C1orf54	3	0	0	1	1	1
C1orf183	3	0	0	1	1	1
C1orf172	3	0	0	1	1	1
C10orf35	3	0	0	1	1	1
BX096603	3	0	0	1	1	1
BU566406	3	0	0	1	1	1
BIRC3	3	0	0	1	1	1
BCL2	3	0	0	1	1	1
B4GALT5	3	0	0	1	1	1
AW411241	3	0	0	1	1	1
AVIL	3	0	0	1	1	1
ASPRV1	3	0	0	1	1	1
ARHGAP26	3	0	0	1	1	1
ARG1	3	0	0	1	1	1
AQP9	3	0	0	1	1	1
AQP3	3	0	0	1	1	1
APOL2	3	0	0	1	1	1
AOC3	3	0	0	1	1	1
ALOX5AP	3	0	0	1	1	1
AK311545	3	0	0	1	1	1
AK130486	3	0	0	1	1	1
AF116678	3	0	0	1	1	1
ADM	3	0	0	1	1	1
ABHD5	3	0	0	1	1	1
AATK	3	0	0	1	1	1
A_32_P78121	3	0	0	1	1	1
A_32_P71476	3	0	0	1	1	1
A_32_P40999	3	0	0	1	1	1
A_32_P22578	3	0	0	1	1	1
A_32_P133564	3	0	0	1	1	1
A_32_P112078	3	0	0	1	1	1
A_24_P725998	3	0	0	1	1	1
A_24_P725365	3	0	0	1	1	1
A_24_P37020	3	0	0	1	1	1
A_24_P298962	3	0	0	1	1	1
A_24_P236680	3	0	0	1	1	1
A_24_P170147	3	0	0	1	1	1
A_23_P206656	3	0	0	1	1	1
A_23_P156609	3	0	0	1	1	1
A_23_P10605	3	0	0	1	1	1
ZSCAN18	2	0	0	1	0	1
ZNHIT6	2	0	0	1	0	1
ZNF789	2	0	0	1	0	1
ZNF777	2	0	0	1	0	1
ZNF573	2	0	0	1	0	1
ZNF563	2	0	0	1	0	1
ZNF551	2	0	0	1	0	1
ZNF502	2	0	0	1	0	1
ZNF37B	2	0	0	1	0	1
ZNF251	2	0	0	1	0	1
ZNF101	2	0	0	1	0	1
ZFYVE9	2	0	0	1	0	1
ZFYVE16	2	0	0	1	0	1
ZFAND3	2	0	0	1	0	1
ZDHHC18	2	0	0	1	0	1
ZCCHC6	2	0	0	1	0	1
ZC3H6	2	0	0	1	0	1
YIPF3	2	0	0	1	0	1
XPR1	2	0	0	1	0	1
XKR6	2	0	0	1	0	1
WWP1	2	0	0	1	0	1
WNT10B	2	0	0	1	0	1
WIPF2	2	0	0	1	0	1
VSIG4	2	0	0	1	0	1
VNN3	2	0	0	1	0	1
VNN1	2	0	0	1	0	1
USP14	2	0	0	1	0	1
UPB1	2	0	0	1	0	1
UBXN2B	2	0	0	1	0	1
UBE2C	2	0	0	1	0	1
TXK	2	0	0	1	0	1
TTC39C	2	0	0	1	0	1
TTC21A	2	0	0	1	0	1
TSPYL5	2	0	0	1	0	1
TSPAN2	2	0	0	1	0	1
TSEN2	2	0	0	1	0	1
TRANK1	2	0	0	1	0	1
TOP1MT	2	0	0	1	0	1
TNNT3	2	0	0	1	0	1
TNFSF14	2	0	0	1	0	1
TNFRSF1A	2	0	0	1	0	1
TMEM204	2	0	0	1	0	1
TMEM127	2	0	0	1	0	1
TMCC3	2	0	0	1	0	1
TMC4	2	0	0	1	0	1
TLR6	2	0	0	1	0	1
TLR5	2	0	0	1	0	1
TLR4	2	0	0	1	0	1
TLE4	2	0	0	1	0	1
TIAM2	2	0	0	1	0	1
THSD1	2	0	0	1	0	1
THEM4	2	0	0	1	0	1
TFE3	2	0	0	1	0	1
TDRD12	2	0	0	1	0	1
TCN2	2	0	0	1	0	1
TCL1A	2	0	0	1	0	1
TCF7	2	0	0	1	0	1
TCERG1	2	0	0	1	0	1
SYTL3	2	0	0	1	0	1
SUSD3	2	0	0	1	0	1
SUGT1L1	2	0	0	1	0	1
STXBP5	2	0	0	1	0	1
STX11	2	0	0	1	0	1
STAT3	2	0	0	1	0	1
STARD10	2	0	0	1	0	1
STAG3L2	2	0	0	1	0	1
SRPK2	2	0	0	1	0	1
SPRYD4	2	0	0	1	0	1
SPON1	2	0	0	1	0	1
SPEG	2	0	0	1	0	1
SPAG8	2	0	0	1	0	1
SOCS3	2	0	0	1	0	1
SNHG12	2	0	0	1	0	1
SNHG1	2	0	0	1	0	1
SMCR7L	2	0	0	1	0	1
SLC8A1	2	0	0	1	0	1
SLC5A12	2	0	0	1	0	1
SLC25A37	2	0	0	1	0	1
SLC25A36	2	0	0	1	0	1
SLC22A15	2	0	0	1	0	1
SLC20A2	2	0	0	1	0	1
SLC12A9	2	0	0	1	0	1
SLC12A6	2	0	0	1	0	1
SIRT3	2	0	0	1	0	1
SIRT2	2	0	0	1	0	1
SIGLEC9	2	0	0	1	0	1
SHISA5	2	0	0	1	0	1
SH3YL1	2	0	0	1	0	1
SH2B2	2	0	0	1	0	1
SFXN2	2	0	0	1	0	1
SETBP1	2	0	0	1	0	1
SESN2	2	0	0	1	0	1
SEMA4D	2	0	0	1	0	1
SEH1L	2	0	0	1	0	1
SECTM1	2	0	0	1	0	1
SCML1	2	0	0	1	0	1
SBNO2	2	0	0	1	0	1
SALL2	2	0	0	1	0	1
S100A11	2	0	0	1	0	1
RYBP	2	0	0	1	0	1
RUNDC2A	2	0	0	1	0	1
RTN3	2	0	0	1	0	1
RTN2	2	0	0	1	0	1
RRN3	2	0	0	1	0	1
RPS23	2	0	0	1	0	1
RORA	2	0	0	1	0	1
ROPN1L	2	0	0	1	0	1
RNF24	2	0	0	1	0	1
RNF157	2	0	0	1	0	1
RIC3	2	0	0	1	0	1
RHOG	2	0	0	1	0	1
RHOB	2	0	0	1	0	1
RCAN3	2	0	0	1	0	1
RBM43	2	0	0	1	0	1
RBM19	2	0	0	1	0	1
RASGRP1	2	0	0	1	0	1
RABGAP1L	2	0	0	1	0	1
RAB5C	2	0	0	1	0	1
RAB5B	2	0	0	1	0	1
RAB43	2	0	0	1	0	1
RAB3D	2	0	0	1	0	1
QPCT	2	0	0	1	0	1
QKI	2	0	0	1	0	1
PYCRL	2	0	0	1	0	1
PTGS2	2	0	0	1	0	1
PRKAR1A	2	0	0	1	0	1
PRAGMIN	2	0	0	1	0	1
PPP2R5A	2	0	0	1	0	1
PPP1R3B	2	0	0	1	0	1
PPP1R15A	2	0	0	1	0	1
PPIL4	2	0	0	1	0	1
PPAPDC1B	2	0	0	1	0	1
PPAP2A	2	0	0	1	0	1
POU2AF1	2	0	0	1	0	1
PMS2	2	0	0	1	0	1
PLXDC1	2	0	0	1	0	1
PLIN5	2	0	0	1	0	1
PLEKHG4	2	0	0	1	0	1
PLEKHB1	2	0	0	1	0	1
PLD6	2	0	0	1	0	1
PLAUR	2	0	0	1	0	1
PLAG1	2	0	0	1	0	1
PJA1	2	0	0	1	0	1
PITPNA	2	0	0	1	0	1
PISD	2	0	0	1	0	1
PHOSPHO2	2	0	0	1	0	1
PHOSPHO1	2	0	0	1	0	1
PHLDB3	2	0	0	1	0	1
PHF14	2	0	0	1	0	1
PGLYRP1	2	0	0	1	0	1
PEBP1	2	0	0	1	0	1
PDLIM7	2	0	0	1	0	1
PDK3	2	0	0	1	0	1
PDE6B	2	0	0	1	0	1
PCNX	2	0	0	1	0	1
PCDH9	2	0	0	1	0	1
PAQR8	2	0	0	1	0	1
PADI4	2	0	0	1	0	1
PADI2	2	0	0	1	0	1
PACSIN2	2	0	0	1	0	1
P2RY13	2	0	0	1	0	1
OXNAD1	2	0	0	1	0	1
OSM	2	0	0	1	0	1
OSGEPL1	2	0	0	1	0	1
OSBPL10	2	0	0	1	0	1
ORM1	2	0	0	1	0	1
OPLAH	2	0	0	1	0	1
OFD1	2	0	0	1	0	1
OCIAD2	2	0	0	1	0	1
NUP98	2	0	0	1	0	1
NT5C2	2	0	0	1	0	1
NSFL1C	2	0	0	1	0	1
NRCAM	2	0	0	1	0	1
NRBF2	2	0	0	1	0	1
NOL8	2	0	0	1	0	1
NEDD9	2	0	0	1	0	1
NDEL1	2	0	0	1	0	1
NARG1L	2	0	0	1	0	1
NAPA	2	0	0	1	0	1
MYL9	2	0	0	1	0	1
MXRA8	2	0	0	1	0	1
MXD3	2	0	0	1	0	1
MX2	2	0	0	1	0	1
MTR	2	0	0	1	0	1
MTA3	2	0	0	1	0	1
MSX2P1	2	0	0	1	0	1
MSRB2	2	0	0	1	0	1
MRVI1	2	0	0	1	0	1
MRPL35	2	0	0	1	0	1
MOSPD2	2	0	0	1	0	1
MOSC1	2	0	0	1	0	1
MORC2	2	0	0	1	0	1
MGAM	2	0	0	1	0	1
MED28	2	0	0	1	0	1
MED25	2	0	0	1	0	1
MDS2	2	0	0	1	0	1
MDC1	2	0	0	1	0	1
MCTP2	2	0	0	1	0	1
MCM3APAS	2	0	0	1	0	1
MAPKAPK2	2	0	0	1	0	1
MAP3K3	2	0	0	1	0	1
MAP1LC3B	2	0	0	1	0	1
MANSC1	2	0	0	1	0	1
MAN1C1	2	0	0	1	0	1
MAN1A1	2	0	0	1	0	1
MALAT1	2	0	0	1	0	1
MACROD2	2	0	0	1	0	1
LYRM7	2	0	0	1	0	1
LRRC56	2	0	0	1	0	1
LRPPRC	2	0	0	1	0	1
LRP6	2	0	0	1	0	1
LRIG1	2	0	0	1	0	1
LRG1	2	0	0	1	0	1
LPPR2	2	0	0	1	0	1
LPAR2	2	0	0	1	0	1
LOC729603	2	0	0	1	0	1
LOC400986	2	0	0	1	0	1
LOC392288	2	0	0	1	0	1
LOC283174	2	0	0	1	0	1
LOC151438	2	0	0	1	0	1
LOC150759	2	0	0	1	0	1
LOC146880	2	0	0	1	0	1
LOC100292967	2	0	0	1	0	1
LOC100132287	2	0	0	1	0	1
LMNB1	2	0	0	1	0	1
LIN7A	2	0	0	1	0	1
LIMK2	2	0	0	1	0	1
LILRP2	2	0	0	1	0	1
LEF1	2	0	0	1	0	1
LDHB	2	0	0	1	0	1
LCN2	2	0	0	1	0	1
LAMP2	2	0	0	1	0	1
KRT23	2	0	0	1	0	1
KLHL34	2	0	0	1	0	1
KLHL3	2	0	0	1	0	1
KLHDC5	2	0	0	1	0	1
KLF12	2	0	0	1	0	1
KIR2DS4	2	0	0	1	0	1
KIR2DS2	2	0	0	1	0	1
KIR2DS1	2	0	0	1	0	1
KIR2DL2	2	0	0	1	0	1
KIAA1407	2	0	0	1	0	1
KIAA0748	2	0	0	1	0	1
KIAA0319L	2	0	0	1	0	1
KIAA0125	2	0	0	1	0	1
KCNE1	2	0	0	1	0	1
JUNB	2	0	0	1	0	1
ITK	2	0	0	1	0	1
ITGAX	2	0	0	1	0	1
ITGA5	2	0	0	1	0	1
ITCH	2	0	0	1	0	1
ISM1	2	0	0	1	0	1
IRF2	2	0	0	1	0	1
IQCK	2	0	0	1	0	1
INADL	2	0	0	1	0	1
IMPDH1	2	0	0	1	0	1
IL6ST	2	0	0	1	0	1
IL1RN	2	0	0	1	0	1
IL1R1	2	0	0	1	0	1
IL1B	2	0	0	1	0	1
IL13RA1	2	0	0	1	0	1
IGHD	2	0	0	1	0	1
IFIT3	2	0	0	1	0	1
IDS	2	0	0	1	0	1
IDI2	2	0	0	1	0	1
HTR1B	2	0	0	1	0	1
HSPA6	2	0	0	1	0	1
HSD17B8	2	0	0	1	0	1
HPSE	2	0	0	1	0	1
HPS4	2	0	0	1	0	1
HP	2	0	0	1	0	1
HLX	2	0	0	1	0	1
HLA-DOA	2	0	0	1	0	1
hCG_1774568	2	0	0	1	0	1
HAL	2	0	0	1	0	1
HABP4	2	0	0	1	0	1
H1FX	2	0	0	1	0	1
GZMB	2	0	0	1	0	1
GUSBL2	2	0	0	1	0	1
GRB10	2	0	0	1	0	1
GPR97	2	0	0	1	0	1
GPR177	2	0	0	1	0	1
GPER	2	0	0	1	0	1
GPATCH4	2	0	0	1	0	1
GPA33	2	0	0	1	0	1
GON4L	2	0	0	1	0	1
GOLGA8A	2	0	0	1	0	1
GOLGA6L9	2	0	0	1	0	1
GNG2	2	0	0	1	0	1
GNA11	2	0	0	1	0	1
GLT1D1	2	0	0	1	0	1
GHRL	2	0	0	1	0	1
GGA2	2	0	0	1	0	1
GATA2	2	0	0	1	0	1
GABPB2	2	0	0	1	0	1
FURIN	2	0	0	1	0	1
FPR2	2	0	0	1	0	1
FOS	2	0	0	1	0	1
FOLR3	2	0	0	1	0	1
FLT3LG	2	0	0	1	0	1
FLOT1	2	0	0	1	0	1
FLJ40330	2	0	0	1	0	1
FLJ13197	2	0	0	1	0	1
FKBP1A	2	0	0	1	0	1
FJ159850	2	0	0	1	0	1
FITM2	2	0	0	1	0	1
FHIT	2	0	0	1	0	1
FGR	2	0	0	1	0	1
FCGR3B	2	0	0	1	0	1
FCGR2B	2	0	0	1	0	1
FCGR2A	2	0	0	1	0	1
FCGBP	2	0	0	1	0	1
FBXL20	2	0	0	1	0	1
FBXL16	2	0	0	1	0	1
FBXL13	2	0	0	1	0	1
FAR2	2	0	0	1	0	1
FANCF	2	0	0	1	0	1
FAM8A1	2	0	0	1	0	1
FAM86A	2	0	0	1	0	1
FAM27A	2	0	0	1	0	1
FAM162A	2	0	0	1	0	1
FAM153B	2	0	0	1	0	1
FAM128B	2	0	0	1	0	1
FAM113B	2	0	0	1	0	1
FAM102A	2	0	0	1	0	1
FAM101B	2	0	0	1	0	1
FAAH2	2	0	0	1	0	1
EXOSC2	2	0	0	1	0	1
EPS15L1	2	0	0	1	0	1
EPHX2	2	0	0	1	0	1
ENTPD1	2	0	0	1	0	1
ENST00000370659	2	0	0	1	0	1
EMR3	2	0	0	1	0	1
EMP1	2	0	0	1	0	1
ELP2	2	0	0	1	0	1
EIF4E3	2	0	0	1	0	1
ECHDC3	2	0	0	1	0	1
ECHDC2	2	0	0	1	0	1
ECE1	2	0	0	1	0	1
EBF1	2	0	0	1	0	1
DZIP3	2	0	0	1	0	1
DVL3	2	0	0	1	0	1
DUSP13	2	0	0	1	0	1
DUSP1	2	0	0	1	0	1
DSC1	2	0	0	1	0	1
DQ786299	2	0	0	1	0	1
DOK4	2	0	0	1	0	1
DOCK4	2	0	0	1	0	1
DMRTC1	2	0	0	1	0	1
DLEC1	2	0	0	1	0	1
DKFZp761E198	2	0	0	1	0	1
DIS3L2	2	0	0	1	0	1
DIP2B	2	0	0	1	0	1
DHRS13	2	0	0	1	0	1
DHODH	2	0	0	1	0	1
DDX42	2	0	0	1	0	1
DDIT4	2	0	0	1	0	1
DDHD2	2	0	0	1	0	1
DCAF4	2	0	0	1	0	1
DB513559	2	0	0	1	0	1
DACT1	2	0	0	1	0	1
CYBRD1	2	0	0	1	0	1
CXorf65	2	0	0	1	0	1
CXorf50	2	0	0	1	0	1
CXCR5	2	0	0	1	0	1
CXCL2	2	0	0	1	0	1
CX788817	2	0	0	1	0	1
CX783461	2	0	0	1	0	1
CV570707	2	0	0	1	0	1
CUEDC1	2	0	0	1	0	1
CTSF	2	0	0	1	0	1
CTSD	2	0	0	1	0	1
CTBS	2	0	0	1	0	1
CST7	2	0	0	1	0	1
CSRP2BP	2	0	0	1	0	1
CSRNP1	2	0	0	1	0	1
CSF3R	2	0	0	1	0	1
CRIP2	2	0	0	1	0	1
CR616309	2	0	0	1	0	1
CR613361	2	0	0	1	0	1
CR590573	2	0	0	1	0	1
COL19A1	2	0	0	1	0	1
CNTNAP2	2	0	0	1	0	1
CLEC4E	2	0	0	1	0	1
CIB3	2	0	0	1	0	1
CHSY1	2	0	0	1	0	1
CHD6	2	0	0	1	0	1
CHCHD7	2	0	0	1	0	1
CEP68	2	0	0	1	0	1
CENPC1	2	0	0	1	0	1
CEACAM3	2	0	0	1	0	1
CDA	2	0	0	1	0	1
CD96	2	0	0	1	0	1
CD5	2	0	0	1	0	1
CD3G	2	0	0	1	0	1
CD38	2	0	0	1	0	1
CD300LF	2	0	0	1	0	1
CD28	2	0	0	1	0	1
CD22	2	0	0	1	0	1
CD177	2	0	0	1	0	1
CCR7	2	0	0	1	0	1
CCDC85C	2	0	0	1	0	1
CCDC45	2	0	0	1	0	1
CCDC17	2	0	0	1	0	1
CATSPER2	2	0	0	1	0	1
CASK	2	0	0	1	0	1
CANT1	2	0	0	1	0	1
CACNA1I	2	0	0	1	0	1
CA5B	2	0	0	1	0	1
CA4	2	0	0	1	0	1
C9orf103	2	0	0	1	0	1
C7orf53	2	0	0	1	0	1
C6orf192	2	0	0	1	0	1
C6orf105	2	0	0	1	0	1
C5orf32	2	0	0	1	0	1
C5orf25	2	0	0	1	0	1
C5AR1	2	0	0	1	0	1
C4orf12	2	0	0	1	0	1
C4BPA	2	0	0	1	0	1
C3orf62	2	0	0	1	0	1
C3orf18	2	0	0	1	0	1
C22orf27	2	0	0	1	0	1
C1QB	2	0	0	1	0	1
C1orf228	2	0	0	1	0	1
C19orf59	2	0	0	1	0	1
C19orf2	2	0	0	1	0	1
C17orf89	2	0	0	1	0	1
C17orf108	2	0	0	1	0	1
C12orf65	2	0	0	1	0	1
C10orf54	2	0	0	1	0	1
C10orf2	2	0	0	1	0	1
BU944300	2	0	0	1	0	1
BTNL8	2	0	0	1	0	1
BI256572	2	0	0	1	0	1
BG759225	2	0	0	1	0	1
BG695979	2	0	0	1	0	1
BCL7A	2	0	0	1	0	1
BCL6	2	0	0	1	0	1
BCL11B	2	0	0	1	0	1
BC127746	2	0	0	1	0	1
BC063641	2	0	0	1	0	1
BC062780	2	0	0	1	0	1
BC045716	2	0	0	1	0	1
BC039676	2	0	0	1	0	1
BC038432	2	0	0	1	0	1
BC034812	2	0	0	1	0	1
BC033528	2	0	0	1	0	1
BC033331	2	0	0	1	0	1
BC029907	2	0	0	1	0	1
BASP1	2	0	0	1	0	1
BANK1	2	0	0	1	0	1
BAG3	2	0	0	1	0	1
BACH2	2	0	0	1	0	1
AXIN2	2	0	0	1	0	1
AV739664	2	0	0	1	0	1
ATP10A	2	0	0	1	0	1
ATF7IP2	2	0	0	1	0	1
ASB13	2	0	0	1	0	1
ASAH1	2	0	0	1	0	1
ARID5B	2	0	0	1	0	1
ARID3A	2	0	0	1	0	1
ARHGEF4	2	0	0	1	0	1
APOBEC3B	2	0	0	1	0	1
APCDD1	2	0	0	1	0	1
APAF1	2	0	0	1	0	1
AP3M2	2	0	0	1	0	1
ANXA8L2	2	0	0	1	0	1
ANKS6	2	0	0	1	0	1
ANKRD36B	2	0	0	1	0	1
ANKRD36	2	0	0	1	0	1
ANKAR	2	0	0	1	0	1
ANK3	2	0	0	1	0	1
AMIGO2	2	0	0	1	0	1
ALPL	2	0	0	1	0	1
ALKBH2	2	0	0	1	0	1
AKAP1	2	0	0	1	0	1
AK5	2	0	0	1	0	1
AK098220	2	0	0	1	0	1
AK097792	2	0	0	1	0	1
AK095738	2	0	0	1	0	1
AK094187	2	0	0	1	0	1
AK023831	2	0	0	1	0	1
AK021866	2	0	0	1	0	1
AGMAT	2	0	0	1	0	1
AF390550	2	0	0	1	0	1
AF318328	2	0	0	1	0	1
AF131762	2	0	0	1	0	1
AF088007	2	0	0	1	0	1
AF087999	2	0	0	1	0	1
ADAM17	2	0	0	1	0	1
ACOX1	2	0	0	1	0	1
ABTB1	2	0	0	1	0	1
ABLIM2	2	0	0	1	0	1
ABLIM1	2	0	0	1	0	1
ABHD4	2	0	0	1	0	1
ABHD2	2	0	0	1	0	1
ABCA11P	2	0	0	1	0	1
A_32_P94818	2	0	0	1	0	1
A_32_P90346	2	0	0	1	0	1
A_32_P85405	2	0	0	1	0	1
A_32_P52227	2	0	0	1	0	1
A_32_P46817	2	0	0	1	0	1
A_32_P34703	2	0	0	1	0	1
A_32_P331700	2	0	0	1	0	1
A_32_P24295	2	0	0	1	0	1
A_32_P227648	2	0	0	1	0	1
A_32_P222571	2	0	0	1	0	1
A_32_P203728	2	0	0	1	0	1
A_32_P198223	2	0	0	1	0	1
A_32_P196896	2	0	0	1	0	1
A_32_P194915	2	0	0	1	0	1
A_32_P189034	2	0	0	1	0	1
A_32_P18630	2	0	0	1	0	1
A_32_P178537	2	0	0	1	0	1
A_32_P174374	2	0	0	1	0	1
A_32_P17343	2	0	0	1	0	1
A_32_P172114	2	0	0	1	0	1
A_32_P168756	2	0	0	1	0	1
A_32_P168375	2	0	0	1	0	1
A_32_P161554	2	0	0	1	0	1
A_32_P158524	2	0	0	1	0	1
A_32_P15139	2	0	0	1	0	1
A_32_P138432	2	0	0	1	0	1
A_32_P130522	2	0	0	1	0	1
A_32_P125402	2	0	0	1	0	1
A_32_P124728	2	0	0	1	0	1
A_32_P119604	2	0	0	1	0	1
A_32_P112223	2	0	0	1	0	1
A_32_P109637	2	0	0	1	0	1
A_32_P101844	2	0	0	1	0	1
A_32_P101420	2	0	0	1	0	1
A_24_P927148	2	0	0	1	0	1
A_24_P922669	2	0	0	1	0	1
A_24_P868905	2	0	0	1	0	1
A_24_P868313	2	0	0	1	0	1
A_24_P863124	2	0	0	1	0	1
A_24_P834110	2	0	0	1	0	1
A_24_P777185	2	0	0	1	0	1
A_24_P746314	2	0	0	1	0	1
A_24_P738130	2	0	0	1	0	1
A_24_P621701	2	0	0	1	0	1
A_24_P596406	2	0	0	1	0	1
A_24_P592060	2	0	0	1	0	1
A_24_P585004	2	0	0	1	0	1
A_24_P562242	2	0	0	1	0	1
A_24_P561165	2	0	0	1	0	1
A_24_P478940	2	0	0	1	0	1
A_24_P341386	2	0	0	1	0	1
A_24_P316059	2	0	0	1	0	1
A_24_P178167	2	0	0	1	0	1
A_24_P128741	2	0	0	1	0	1
A_24_P119165	2	0	0	1	0	1
A_24_P109614	2	0	0	1	0	1
A_23_P60189	2	0	0	1	0	1
A_23_P31348	2	0	0	1	0	1
A_23_P251002	2	0	0	1	0	1
A_23_P213527	2	0	0	1	0	1
A_23_P10060	2	0	0	1	0	1
MMAB	3	1	0	0	1	1
GSTM3	3	1	0	0	1	1
FAM86C	3	1	0	0	1	1
CYP20A1	3	1	0	0	1	1
C9orf123	3	1	0	0	1	1
A_24_P101352	3	1	0	0	1	1
TRIT1	2	1	0	0	0	1
TPM1	2	1	0	0	0	1
TFDP1	2	1	0	0	0	1
PHF8	2	1	0	0	0	1
PDLIM5	2	1	0	0	0	1
P4HTM	2	1	0	0	0	1
P4HA2	2	1	0	0	0	1
MPI	2	1	0	0	0	1
LOC100288755	2	1	0	0	0	1
DNAJB12	2	1	0	0	0	1
CNPY2	2	1	0	0	0	1
CES1	2	1	0	0	0	1
C21orf122	2	1	0	0	0	1
C20orf12	2	1	0	0	0	1
BQ948285	2	1	0	0	0	1
BG187898	2	1	0	0	0	1
AK027091	2	1	0	0	0	1
A_32_P101019	2	1	0	0	0	1
A_24_P281683	2	1	0	0	0	1
A_24_P238996	2	1	0	0	0	1
ZNF783	2	0	0	0	1	1
ZNF514	2	0	0	0	1	1
Y15200	2	0	0	0	1	1
X78261	2	0	0	0	1	1
WDR77	2	0	0	0	1	1
WDR74	2	0	0	0	1	1
WBSCR22	2	0	0	0	1	1
TTTY12	2	0	0	0	1	1
TRMT61A	2	0	0	0	1	1
TRIM50	2	0	0	0	1	1
TRAPPC6A	2	0	0	0	1	1
TOPORS	2	0	0	0	1	1
THUMPD3	2	0	0	0	1	1
TBC1D4	2	0	0	0	1	1
TASP1	2	0	0	0	1	1
SPIN3	2	0	0	0	1	1
SPIN2B	2	0	0	0	1	1
SOD1	2	0	0	0	1	1
SLC44A2	2	0	0	0	1	1
SLC35B2	2	0	0	0	1	1
SLAMF1	2	0	0	0	1	1
RPSAP52	2	0	0	0	1	1
RPSA	2	0	0	0	1	1
RPS3	2	0	0	0	1	1
RPS29	2	0	0	0	1	1
RPL21	2	0	0	0	1	1
RPL13A	2	0	0	0	1	1
RPAIN	2	0	0	0	1	1
RAB27B	2	0	0	0	1	1
QRSL1	2	0	0	0	1	1
PYROXD1	2	0	0	0	1	1
PUS1	2	0	0	0	1	1
PSORS1C2	2	0	0	0	1	1
PPIE	2	0	0	0	1	1
POLR2H	2	0	0	0	1	1
PIGL	2	0	0	0	1	1
PEX14	2	0	0	0	1	1
NP1252191	2	0	0	0	1	1
NIPAL3	2	0	0	0	1	1
NF1	2	0	0	0	1	1
MRPS21	2	0	0	0	1	1
MEFV	2	0	0	0	1	1
LTA	2	0	0	0	1	1
LOC440957	2	0	0	0	1	1
LOC388152	2	0	0	0	1	1
LOC100240735	2	0	0	0	1	1
LOC100130713	2	0	0	0	1	1
KCNK7	2	0	0	0	1	1
ITM2A	2	0	0	0	1	1
GGT7	2	0	0	0	1	1
GCA	2	0	0	0	1	1
GALT	2	0	0	0	1	1
FAM153C	2	0	0	0	1	1
FAM129C	2	0	0	0	1	1
ETV6	2	0	0	0	1	1
ERP29	2	0	0	0	1	1
EEF1D	2	0	0	0	1	1
DPH2	2	0	0	0	1	1
DNAJC5G	2	0	0	0	1	1
DIO3OS	2	0	0	0	1	1
CYP2F1	2	0	0	0	1	1
CR625594	2	0	0	0	1	1
CHST8	2	0	0	0	1	1
CHI3L1	2	0	0	0	1	1
CHDH	2	0	0	0	1	1
CELA2B	2	0	0	0	1	1
CEBPD	2	0	0	0	1	1
CDC42EP4	2	0	0	0	1	1
CDC20	2	0	0	0	1	1
CCDC19	2	0	0	0	1	1
C21orf89	2	0	0	0	1	1
C12orf57	2	0	0	0	1	1
BYSL	2	0	0	0	1	1
BC070327	2	0	0	0	1	1
ANXA3	2	0	0	0	1	1
AK025276	2	0	0	0	1	1
AB360850	2	0	0	0	1	1
AARSD1	2	0	0	0	1	1
A_32_P65157	2	0	0	0	1	1
A_32_P44073	2	0	0	0	1	1
A_32_P225052	2	0	0	0	1	1
A_32_P192586	2	0	0	0	1	1
A_24_P92624	2	0	0	0	1	1
A_24_P392195	2	0	0	0	1	1
A_24_P23327	2	0	0	0	1	1
A_24_P157720	2	0	0	0	1	1
A_24_P109941	2	0	0	0	1	1
ZYX	1	0	0	0	0	1
ZYG11B	1	0	0	0	0	1
ZNF568	1	0	0	0	0	1
ZNF544	1	0	0	0	0	1
ZNF467	1	0	0	0	0	1
ZNF416	1	0	0	0	0	1
ZNF33A	1	0	0	0	0	1
ZMYND15	1	0	0	0	0	1
ZFP82	1	0	0	0	0	1
ZDHHC23	1	0	0	0	0	1
ZDHHC11	1	0	0	0	0	1
ZBTB5	1	0	0	0	0	1
ZBTB24	1	0	0	0	0	1
XPNPEP2	1	0	0	0	0	1
WDR59	1	0	0	0	0	1
WDR54	1	0	0	0	0	1
VWA5A	1	0	0	0	0	1
VEGFB	1	0	0	0	0	1
UTP23	1	0	0	0	0	1
USP10	1	0	0	0	0	1
URG4	1	0	0	0	0	1
UNQ5814	1	0	0	0	0	1
ULK3	1	0	0	0	0	1
UBE2D1	1	0	0	0	0	1
U09850	1	0	0	0	0	1
TXNRD1	1	0	0	0	0	1
TUBGCP6	1	0	0	0	0	1
TUBGCP5	1	0	0	0	0	1
TTC14	1	0	0	0	0	1
TSFM	1	0	0	0	0	1
TRMU	1	0	0	0	0	1
TRIM32	1	0	0	0	0	1
TRIM21	1	0	0	0	0	1
TRBV5-4	1	0	0	0	0	1
TRAF2	1	0	0	0	0	1
TRAF1	1	0	0	0	0	1
TPM2	1	0	0	0	0	1
TOP1P2	1	0	0	0	0	1
TNIK	1	0	0	0	0	1
TNFSF9	1	0	0	0	0	1
TNFRSF25	1	0	0	0	0	1
TMEM19	1	0	0	0	0	1
TMEM148	1	0	0	0	0	1
TMCC1	1	0	0	0	0	1
TM6SF1	1	0	0	0	0	1
TIMM9	1	0	0	0	0	1
THOC3	1	0	0	0	0	1
TGFBR3	1	0	0	0	0	1
TET2	1	0	0	0	0	1
TCEAL5	1	0	0	0	0	1
TBRG4	1	0	0	0	0	1
TARP	1	0	0	0	0	1
TARBP2	1	0	0	0	0	1
TADA2A	1	0	0	0	0	1
TACC1	1	0	0	0	0	1
SVIL	1	0	0	0	0	1
STEAP4	1	0	0	0	0	1
STC1	1	0	0	0	0	1
STAMBP	1	0	0	0	0	1
STAM2	1	0	0	0	0	1
SRPRB	1	0	0	0	0	1
SRGN	1	0	0	0	0	1
SRBD1	1	0	0	0	0	1
SPINK2	1	0	0	0	0	1
SPI1	1	0	0	0	0	1
SPATA6	1	0	0	0	0	1
SPAG16	1	0	0	0	0	1
SOX13	1	0	0	0	0	1
SNX27	1	0	0	0	0	1
SNORA70	1	0	0	0	0	1
SNAP23	1	0	0	0	0	1
SMYD4	1	0	0	0	0	1
SMPD3	1	0	0	0	0	1
SMAD3	1	0	0	0	0	1
SLCO3A1	1	0	0	0	0	1
SLC9A8	1	0	0	0	0	1
SLC4A7	1	0	0	0	0	1
SLC2A11	1	0	0	0	0	1
SLC26A11	1	0	0	0	0	1
SLC25A26	1	0	0	0	0	1
SKAP2	1	0	0	0	0	1
SIRPB1	1	0	0	0	0	1
SHMT2	1	0	0	0	0	1
SH2D3A	1	0	0	0	0	1
SFTPA1	1	0	0	0	0	1
SFI1	1	0	0	0	0	1
SEZ6L2	1	0	0	0	0	1
SEZ6	1	0	0	0	0	1
SETDB2	1	0	0	0	0	1
SETD6	1	0	0	0	0	1
SEMA7A	1	0	0	0	0	1
SEL1L3	1	0	0	0	0	1
SEC24D	1	0	0	0	0	1
SCRT2	1	0	0	0	0	1
SARM1	1	0	0	0	0	1
SAMD4B	1	0	0	0	0	1
S1PR5	1	0	0	0	0	1
RXFP3	1	0	0	0	0	1
RUVBL1	1	0	0	0	0	1
RSL1D1	1	0	0	0	0	1
RSAD1	1	0	0	0	0	1
RRP1	1	0	0	0	0	1
RPLP0	1	0	0	0	0	1
RPL13	1	0	0	0	0	1
RNF41	1	0	0	0	0	1
RILPL1	1	0	0	0	0	1
RG9MTD3	1	0	0	0	0	1
RCCD1	1	0	0	0	0	1
RASSF2	1	0	0	0	0	1
RASGRP4	1	0	0	0	0	1
RAB3A	1	0	0	0	0	1
RAB36	1	0	0	0	0	1
RAB18	1	0	0	0	0	1
RAB15	1	0	0	0	0	1
QSOX2	1	0	0	0	0	1
PVRL1	1	0	0	0	0	1
PTEN	1	0	0	0	0	1
PSEN1	1	0	0	0	0	1
PRSS3	1	0	0	0	0	1
PRSS23	1	0	0	0	0	1
PRSS2	1	0	0	0	0	1
PRKDC	1	0	0	0	0	1
PRKACA	1	0	0	0	0	1
PRDM1	1	0	0	0	0	1
PPP6C	1	0	0	0	0	1
PPP2R5C	1	0	0	0	0	1
PPP1R3E	1	0	0	0	0	1
PPAN	1	0	0	0	0	1
POU6F1	1	0	0	0	0	1
POLR3H	1	0	0	0	0	1
POLR3E	1	0	0	0	0	1
POLD2	1	0	0	0	0	1
PNPLA2	1	0	0	0	0	1
PNN	1	0	0	0	0	1
PNMA3	1	0	0	0	0	1
PNKD	1	0	0	0	0	1
PMS2L5	1	0	0	0	0	1
PMS2L3	1	0	0	0	0	1
PMS2L2	1	0	0	0	0	1
PMS2L1	1	0	0	0	0	1
PLXNC1	1	0	0	0	0	1
PLTP	1	0	0	0	0	1
PLCG1	1	0	0	0	0	1
PLA2G7	1	0	0	0	0	1
PIK3AP1	1	0	0	0	0	1
PIH1D1	1	0	0	0	0	1
PHF2	1	0	0	0	0	1
PGRMC1	1	0	0	0	0	1
PGCP	1	0	0	0	0	1
PELI1	1	0	0	0	0	1
PDZD8	1	0	0	0	0	1
PDE9A	1	0	0	0	0	1
PDE7A	1	0	0	0	0	1
PDE4B	1	0	0	0	0	1
PDCD2L	1	0	0	0	0	1
PCNXL3	1	0	0	0	0	1
PAX7	1	0	0	0	0	1
PATZ1	1	0	0	0	0	1
PATL1	1	0	0	0	0	1
PAPOLA	1	0	0	0	0	1
PALLD	1	0	0	0	0	1
PACS2	1	0	0	0	0	1
OSBPL11	1	0	0	0	0	1
ORAI2	1	0	0	0	0	1
OR6Y1	1	0	0	0	0	1
OR6W1P	1	0	0	0	0	1
OR2A25	1	0	0	0	0	1
OR10H2	1	0	0	0	0	1
OPRK1	1	0	0	0	0	1
NVL	1	0	0	0	0	1
NUP210	1	0	0	0	0	1
NUP160	1	0	0	0	0	1
NUMB	1	0	0	0	0	1
NSUN5C	1	0	0	0	0	1
NR2C2AP	1	0	0	0	0	1
NPTN	1	0	0	0	0	1
NOV	1	0	0	0	0	1
NOL9	1	0	0	0	0	1
NOL7	1	0	0	0	0	1
NLE1	1	0	0	0	0	1
NKG7	1	0	0	0	0	1
NHLRC3	1	0	0	0	0	1
NEFM	1	0	0	0	0	1
NCRNA00181	1	0	0	0	0	1
NCRNA00086	1	0	0	0	0	1
NCR1	1	0	0	0	0	1
NAT6	1	0	0	0	0	1
N4BP3	1	0	0	0	0	1
N4BP1	1	0	0	0	0	1
MYO9B	1	0	0	0	0	1
MYH3	1	0	0	0	0	1
MUTYH	1	0	0	0	0	1
MTMR15	1	0	0	0	0	1
MSTP2	1	0	0	0	0	1
MSI1	1	0	0	0	0	1
MRPS9	1	0	0	0	0	1
MLLT10	1	0	0	0	0	1
MKLN1	1	0	0	0	0	1
MID1IP1	1	0	0	0	0	1
MIAT	1	0	0	0	0	1
MEI1	1	0	0	0	0	1
MCOLN2	1	0	0	0	0	1
MARK2	1	0	0	0	0	1
MARCKSL1	1	0	0	0	0	1
MAP6D1	1	0	0	0	0	1
MAOA	1	0	0	0	0	1
MAN2C1	1	0	0	0	0	1
MAMSTR	1	0	0	0	0	1
MAGED4B	1	0	0	0	0	1
LYSMD4	1	0	0	0	0	1
LY9	1	0	0	0	0	1
LTBP3	1	0	0	0	0	1
LTB	1	0	0	0	0	1
LRRC61	1	0	0	0	0	1
LRDD	1	0	0	0	0	1
LRCH3	1	0	0	0	0	1
LONP1	1	0	0	0	0	1
LOC93622	1	0	0	0	0	1
LOC90499	1	0	0	0	0	1
LOC730092	1	0	0	0	0	1
LOC653113	1	0	0	0	0	1
LOC440311	1	0	0	0	0	1
LOC389834	1	0	0	0	0	1
LOC349196	1	0	0	0	0	1
LOC348926	1	0	0	0	0	1
LOC284837	1	0	0	0	0	1
LOC253039	1	0	0	0	0	1
LOC152024	1	0	0	0	0	1
LOC100131662	1	0	0	0	0	1
LOC100129196	1	0	0	0	0	1
LOC100128460	1	0	0	0	0	1
LMTK2	1	0	0	0	0	1
LMOD1	1	0	0	0	0	1
LIG1	1	0	0	0	0	1
LHFPL3	1	0	0	0	0	1
LGALS2	1	0	0	0	0	1
LETM2	1	0	0	0	0	1
LAT	1	0	0	0	0	1
LARS	1	0	0	0	0	1
KLHDC9	1	0	0	0	0	1
KLF3	1	0	0	0	0	1
KIT	1	0	0	0	0	1
KIF19	1	0	0	0	0	1
KIAA1919	1	0	0	0	0	1
KIAA1529	1	0	0	0	0	1
KIAA0556	1	0	0	0	0	1
KIAA0513	1	0	0	0	0	1
KDM6B	1	0	0	0	0	1
KDM5B	1	0	0	0	0	1
KCNN4	1	0	0	0	0	1
KCNJ10	1	0	0	0	0	1
ITPR3	1	0	0	0	0	1
ITM2C	1	0	0	0	0	1
INSL3	1	0	0	0	0	1
INPP4B	1	0	0	0	0	1
INHBE	1	0	0	0	0	1
ING5	1	0	0	0	0	1
ILF3	1	0	0	0	0	1
IL6	1	0	0	0	0	1
IL27RA	1	0	0	0	0	1
IL11RA	1	0	0	0	0	1
IKZF2	1	0	0	0	0	1
IGSF6	1	0	0	0	0	1
IGHM	1	0	0	0	0	1
IGFBP2	1	0	0	0	0	1
ICT1	1	0	0	0	0	1
HTR3A	1	0	0	0	0	1
HOOK2	1	0	0	0	0	1
HNRNPH1	1	0	0	0	0	1
HLA-DQA1	1	0	0	0	0	1
HLA-DOB	1	0	0	0	0	1
HIP1R	1	0	0	0	0	1
HIC2	1	0	0	0	0	1
HEMK1	1	0	0	0	0	1
HCCS	1	0	0	0	0	1
H19	1	0	0	0	0	1
GSDMB	1	0	0	0	0	1
GPRC5D	1	0	0	0	0	1
GPR56	1	0	0	0	0	1
GPR174	1	0	0	0	0	1
GPR142	1	0	0	0	0	1
GPR132	1	0	0	0	0	1
GPR109A	1	0	0	0	0	1
GNLY	1	0	0	0	0	1
GBP1	1	0	0	0	0	1
GATS	1	0	0	0	0	1
GATAD2B	1	0	0	0	0	1
GALNT10	1	0	0	0	0	1
GAL3ST2	1	0	0	0	0	1
FXYD2	1	0	0	0	0	1
FRY	1	0	0	0	0	1
FLOT2	1	0	0	0	0	1
FLJ36000	1	0	0	0	0	1
FLJ14107	1	0	0	0	0	1
FCRL5	1	0	0	0	0	1
FCRL2	1	0	0	0	0	1
FCRL1	1	0	0	0	0	1
FCHO2	1	0	0	0	0	1
FCER1G	1	0	0	0	0	1
FCAR	1	0	0	0	0	1
[truncated: 2,718 more rows]
