# Supplementary material for: Circadian regulation in human white adipose tissue revealed by transcriptome and metabolic network analysis
Source: Sci Rep. 2019 Feb 25;9:2641. doi: 10.1038/s41598-019-39668-3 (PMC6389935; doi:10.1038/s41598-019-39668-3)
Supplement: Supplementary file 3 — Supplementary Dataset 2 [file 41598_2019_39668_MOESM3_ESM.csv]

Recon2 ReactionID	Activity TimePoint 1	Activity TimePoint 2	Activity TimePoint 3	Activity TimePoint 4	Activity TimePoint 5	R2 ActivityProfileToSineWave	ReactionName	CommentOnReaction	Note
R_LTD4DP (-)	0	1	0	-1	-1	0.983060281	Leukotriene D4 dipeptidase	#R_LTD4DP:Reverse	Eicosanoid metabolism
R_3MOPte (+)	1	1	0	0	1	0.920386588	Transport of 3-methyl-2-oxopentanoate	#Transport of 3-methyl-2-oxopentanoate: M_3mop_e = M_3mop_c	Transport, extracellular
R_ADK1m (-)	1	1	-1	-1	1	0.920386588	adenylate kinase, mitochondrial	#R_ADK1m:Reverse	Nucleotide interconversion
R_ADNtm (-)	-1	-1	1	1	-1	0.920386588	adenylate kinase, mitochondrial	#adenylate kinase, mitochondrial: M_atp_m + M_amp_m = 2.0 M_adp_m + M_h_m	Nucleotide interconversion
R_ALAGLNexR (-)	-1	-1	1	1	-1	0.920386588	adenosine facilated transport in mitochondria	#adenosine facilated transport in mitochondria: M_adn_c = M_adn_m	Transport, mitochondrial
R_CLOXAtex2 (+)	1	1	-1	-1	1	0.920386588	adenosine facilated transport in mitochondria	#R_ADNtm:Reverse	Transport, mitochondrial
R_EX_3mop_LPAREN_e_RPAREN_ (-)	1	1	-1	-1	1	0.920386588	L-alanine/glutamine reversible exchange	#R_ALAGLNexR:Reverse	Transport, extracellular
R_EX_asp_L_LPAREN_e_RPAREN_ (-)	-1	-1	1	1	-1	0.920386588	L-alanine/glutamine reversible exchange	#L-alanine/glutamine reversible exchange: M_ala_L_e + M_gln_L_c = M_ala_L_c + M_gln_L_e	Transport, extracellular
R_EX_mal_L_LPAREN_e_RPAREN_ (-)	1	1	0	0	1	0.920386588	chloride transport via oxalate countertransport (2:1)	#chloride transport via oxalate countertransport (2:1): 2.0 M_cl_e + M_oxa_c = 2.0 M_cl_c + M_oxa_e	Transport, extracellular
R_EX_pyr_LPAREN_e_RPAREN_ (+)	1	1	0	0	1	0.920386588	Exchange of 3-methyl-2-oxopentanoate	#R_EX_3mop_LPAREN_e_RPAREN_:Reverse	Exchange/demand reaction
R_GLUt2m (-)	-1	-1	0	-1	-1	0.529675644	L-Aspartate exchange	#L-Aspartate exchange: M_asp_L_e =	Exchange/demand reaction
R_GMPR (+)	1	1	0	0	1	0.920386588	L-Aspartate exchange	#R_EX_asp_L_LPAREN_e_RPAREN_:Reverse	Exchange/demand reaction
R_GUACYC (+)	1	1	0	0	1	0.920386588	Exchange of L-malate	#R_EX_mal_L_LPAREN_e_RPAREN_:Reverse	Exchange/demand reaction
R_LDH_D (+)	-1	-1	0	0	-1	0.920386588	Exchange of L-malate	#Exchange of L-malate: M_mal_L_e =	Exchange/demand reaction
R_MAL_Lte (+)	1	1	-1	-1	1	0.920386588	Pyruvate exchange	#Pyruvate exchange: M_pyr_e =	Exchange/demand reaction
R_NDPK3n (+)	-1	-1	1	1	-1	0.920386588	Pyruvate exchange	#R_EX_pyr_LPAREN_e_RPAREN_:Reverse	Exchange/demand reaction
R_NDPK4m (+)	1	1	-1	-1	1	0.920386588	L-glutamate reversible transport via proton symport, mitochondrial	#R_GLUt2m:Reverse	Transport, mitochondrial
R_NDPK4n (+)	-1	-1	1	1	-1	0.920386588	L-glutamate reversible transport via proton symport, mitochondrial	#L-glutamate reversible transport via proton symport, mitochondrial: M_h_c + M_glu_L_c = M_h_m + M_glu_L_m	Transport, mitochondrial
R_PDE4 (+)	1	1	-1	-1	1	0.920386588	GMP reductase	#GMP reductase: 2.0 M_h_c + M_nadph_c + M_gmp_c = M_nh4_c + M_nadp_c + M_imp_c	Nucleotide interconversion
R_PYRt2r (-)	1	1	-1	-1	1	0.920386588	guanylate cyclase	#guanylate cyclase: M_gtp_c = M_35cgmp_c + M_ppi_c	Nucleotide interconversion
R_r0047 (+)	1	1	-1	-1	1	0.920386588	D-lactate dehydrogenase	#D-lactate dehydrogenase: M_nad_c + M_lac_D_c = M_h_c + M_pyr_c + M_nadh_c	Pyruvate metabolism
R_r0267 (+)	-1	-1	0	0	-1	0.920386588	Transport of L-malate	#R_MAL_Lte:Reverse	Transport, extracellular
R_r0268 (-)	1	1	0	0	1	0.920386588	Transport of L-malate	#Transport of L-malate: M_mal_L_e = M_mal_L_c	Transport, extracellular
R_r0354 (+)	1	1	-1	-1	1	0.920386588	nucleoside-diphosphate kinase (ATP:CDP),nuclear	#nucleoside-diphosphate kinase (ATP:CDP),nuclear: M_atp_n + M_cdp_n = M_ctp_n + M_adp_n	Nucleotide interconversion
R_r0822 (-)	-1	-1	1	1	-1	0.920386588	nucleoside-diphosphate kinase (ATP:CDP),nuclear	#R_NDPK3n:Reverse	Nucleotide interconversion
R_RE0453M (-)	1	1	-1	-1	1	0.920386588	nucleoside-diphosphate kinase (ATP:dTDP), mitochondrial	#nucleoside-diphosphate kinase (ATP:dTDP), mitochondrial: M_atp_m + M_dtdp_m = M_adp_m + M_dttp_m + M_h_m	Nucleotide interconversion
R_RE0453N (-)	-1	-1	1	1	-1	0.920386588	nucleoside-diphosphate kinase (ATP:dTDP), nuclear	#R_NDPK4n:Reverse	Nucleotide interconversion
R_URIt4 (+)	1	1	-1	-1	1	0.920386588	nucleoside-diphosphate kinase (ATP:dTDP), nuclear	#nucleoside-diphosphate kinase (ATP:dTDP), nuclear: M_atp_n + M_dtdp_n = M_adp_n + M_dttp_n	Nucleotide interconversion
R_NDPK3 (+)	1	1	-1	-1	1	0.920386588	3',5'-cyclic-nucleotide phosphodiesterase	#3',5'-cyclic-nucleotide phosphodiesterase: M_h2o_c + M_35cgmp_c = M_h_c + M_gmp_c	Nucleotide interconversion
R_r0821 (+)	1	1	-1	-1	1	0.920386588	pyruvate reversible transport via proton symport	#R_PYRt2r:Reverse	Transport, extracellular
R_RPEc (-)	-1	-1	1	1	-1	0.920386588	pyruvate reversible transport via proton symport	#pyruvate reversible transport via proton symport: M_h_e + M_pyr_e = M_h_c + M_pyr_c	Transport, extracellular
R_ACt2m (-)	1	1	-1	-1	1	0.920386588	Adenosine 5-monophosphate phosphohydrolase Purine metabolism EC:3.1.3.5	#Adenosine 5-monophosphate phosphohydrolase Purine metabolism EC:3.1.3.5: M_h2o_m + M_amp_m = M_pi_m + M_adn_m	Purine catabolism
R_ADEt (+)	1	1	0	0	1	0.920386588	CMP-N-acetylneuraminate,ferrocytochrome-b5:oxygen oxidoreductase (N-acetyl-hydroxylating) Aminosugars metabolism EC:1.14.18.2	#CMP-N-acetylneuraminate,ferrocytochrome-b5:oxygen oxidoreductase (N-acetyl-hydroxylating) Aminosugars metabolism EC:1.14.18.2: M_o2_c + M_h_c + M_nadh_c + M_cmpacna_c = M_h2o_c + M_nad_c + M_HC01162_c	Unassigned
R_ADK1m (+)	-1	-1	0	0	-1	0.920386588	CMP-N-acetylneuraminate,ferrocytochrome-b5:oxygen oxidoreductase (N-acetyl-hydroxylating) Aminosugars metabolism EC:1.14.18.2	#R_r0267:Reverse	Unassigned
R_ADK3m (-)	1	1	0	0	1	0.920386588	cytidine monophospho-N-acetylneuraminic acid hydroxylase EC:1.14.18.2	#R_r0268:Reverse	Unassigned
R_ADNK1m (+)	-1	-1	0	0	-1	0.920386588	cytidine monophospho-N-acetylneuraminic acid hydroxylase EC:1.14.18.2	#cytidine monophospho-N-acetylneuraminic acid hydroxylase EC:1.14.18.2: M_o2_c + M_h_c + M_nadph_c + M_cmpacna_c = M_h2o_c + M_nadp_c + M_HC01162_c	Unassigned
R_ADNtm (+)	1	1	-1	-1	1	0.920386588	Glycolysis / Glyconeogenesis EC:2.7.1.1	#Glycolysis / Glyconeogenesis EC:2.7.1.1: M_itp_c + M_glc_D_c = M_h_c + M_idp_c + M_g6p_c	Glycolysis/gluconeogenesis
R_ALAGLNexR (+)	-1	-1	1	1	-1	0.920386588	Mitochondrial Carrier (MC) TCDB:2.A.29.2.2	#Mitochondrial Carrier (MC) TCDB:2.A.29.2.2: M_fum_c + M_mal_L_m = M_mal_L_c + M_fum_m	Transport, mitochondrial
R_ASPTA (-)	1	1	-1	-1	1	0.920386588	Mitochondrial Carrier (MC) TCDB:2.A.29.2.2	#R_r0822:Reverse	Transport, mitochondrial
R_BGLUTCHLe (+)	1	1	-1	-1	1	0.920386588	RE0453	#R_RE0453M:Reverse	Pyrimidine synthesis
R_D_LACt2 (-)	-1	-1	1	1	-1	0.920386588	RE0453	#RE0453: M_datp_m + M_dtdp_m = M_dadp_m + M_dttp_m	Pyrimidine synthesis
R_EX_gltcho_LPAREN_e_RPAREN_ (+)	1	1	-1	-1	1	0.920386588	RE0453	#R_RE0453N:Reverse	Pyrimidine synthesis
R_EX_gumtchol_LPAREN_e_RPAREN_ (+)	-1	-1	1	1	-1	0.920386588	RE0453	#RE0453: M_datp_n + M_dtdp_n = M_dadp_n + M_dttp_n	Pyrimidine synthesis
R_EX_lac_D_LPAREN_e_RPAREN_ (+)	1	1	0	0	1	0.920386588	uridine transport in via sodium symport	#uridine transport in via sodium symport: M_na1_e + M_uri_e = M_na1_c + M_uri_c	Transport, extracellular
R_EX_mal_L_LPAREN_e_RPAREN_ (+)	-1	1	1	-1	-1	0.920386588	nucleoside-diphosphate kinase (ATP:CDP)	#nucleoside-diphosphate kinase (ATP:CDP): M_atp_c + M_cdp_c + 3.0 M_h_c = M_adp_c + M_ctp_c	Nucleotide interconversion
R_EX_pectintchol_LPAREN_e_RPAREN_ (+)	1	-1	-1	1	1	0.920386588	nucleoside-diphosphate kinase (ATP:CDP)	#R_NDPK3:Reverse	Nucleotide interconversion
R_EX_psyltchol_LPAREN_e_RPAREN_ (+)	1	-1	-1	1	1	0.920386588	Mitochondrial Carrier (MC) TCDB:2.A.29.2.2	#R_r0821:Reverse	Transport, mitochondrial
R_EX_pyr_LPAREN_e_RPAREN_ (-)	-1	1	1	-1	-1	0.920386588	Mitochondrial Carrier (MC) TCDB:2.A.29.2.2	#Mitochondrial Carrier (MC) TCDB:2.A.29.2.2: M_fum_c + M_succ_m = M_succ_c + M_fum_m	Transport, mitochondrial
R_EX_taur_LPAREN_e_RPAREN_ (-)	1	0	0	0	1	0.887180928	ribulose 5-phosphate 3-epimerase	#ribulose 5-phosphate 3-epimerase: 2.0 M_ru5p_D_c = 2.0 M_xu5p_D_c	Pentose phosphate pathway
R_FBP26 (+)	-1	0	0	-1	-1	0.920386588	ribulose 5-phosphate 3-epimerase	#R_RPEc:Reverse	Pentose phosphate pathway
R_G6PDH2r (+)	-1	-1	1	1	-1	0.920386588	acetate mitochondrial transport via proton symport	#R_ACt2m:Reverse	Transport, mitochondrial
R_GLNS (+)	1	1	-1	-1	-1	0.897281735	acetate mitochondrial transport via proton symport	#acetate mitochondrial transport via proton symport: M_h_c + M_ac_c = M_h_m + M_ac_m	Transport, mitochondrial
R_GLUt2m (+)	-1	-1	1	1	-1	0.920386588	adenine reversible transport, cytosol	#adenine reversible transport, cytosol: M_ade_e = M_ade_c	Transport, extracellular
R_GND (+)	0	-1	-1	-1	0	0.887180928	adenine reversible transport, cytosol	#R_ADEt:Reverse	Transport, extracellular
R_GUMTCHOLe (+)	-1	1	-1	-1	1	0.19004259	adentylate kinase (GTP)	#adentylate kinase (GTP): M_amp_m + M_gtp_m = M_adp_m + M_gdp_m	Nucleotide interconversion
R_MAL_Lte (-)	-1	-1	1	1	-1	0.920386588	adentylate kinase (GTP)	#R_ADK3m:Reverse	Nucleotide interconversion
R_NDPK3n (-)	-1	-1	1	1	-1	0.920386588	adenosine kinase, mitochondrial	#adenosine kinase, mitochondrial: M_atp_m + M_adn_m = 2.0 M_h_m + M_adp_m + M_amp_m	Nucleotide interconversion
R_NDPK4n (-)	1	1	0	0	0	0.897281735	aspartate transaminase	#aspartate transaminase: M_akg_c + M_asp_L_c = M_glu_L_c + M_oaa_c	Alanine and aspartate metabolism
R_NDPK8m (+)	-1	-1	0	0	-1	0.920386588	aspartate transaminase	#R_ASPTA:Reverse	Alanine and aspartate metabolism
R_PECTCHLe (+)	-1	-1	0	0	-1	0.920386588	binding of betaglucans with taurocholate in the intestinal lumen, reducing serum cholsterol levels.	#binding of betaglucans with taurocholate in the intestinal lumen, reducing serum cholsterol levels.: M_tchola_e + M_bglc_e = M_gltcho_e	NA
R_PFK26 (+)	-1	-1	1	1	-1	0.920386588	D-lactate transport via proton symport	#R_D_LACt2:Reverse	Transport, extracellular
R_PGL (+)	-1	-1	0	0	-1	0.920386588	exchange reaction for beta glucan-taurocholic acid complex	#exchange reaction for beta glucan-taurocholic acid complex: M_gltcho_e =	Exchange/demand reaction
R_PSYTCHe (+)	-1	-1	0	0	-1	0.920386588	exchange reaction for guar gum-taurocholic acid complex	#exchange reaction for guar gum-taurocholic acid complex: M_gumtchol_e =	Exchange/demand reaction
R_PYRt2r (+)	-1	-1	1	1	-1	0.920386588	D-lactate exchange	#D-lactate exchange: M_lac_D_e =	Exchange/demand reaction
R_r0267 (-)	-1	-1	0	0	-1	0.920386588	exchange reaction for pectin-taurocholic acid complex	#exchange reaction for pectin-taurocholic acid complex: M_pectintchol_e =	Exchange/demand reaction
R_r0268 (+)	-1	-1	0	0	-1	0.920386588	exchange reaction for psyllium-taurocholic acid complex	#exchange reaction for psyllium-taurocholic acid complex: M_psyltchol_e =	Exchange/demand reaction
R_r0616 (-)	-1	-1	0	0	-1	0.920386588	Taurine exchange	#R_EX_taur_LPAREN_e_RPAREN_:Reverse	Exchange/demand reaction
R_r0822 (+)	-1	-1	1	1	-1	0.920386588	Fructose-2,6-bisphosphate 2-phosphatase	#Fructose-2,6-bisphosphate 2-phosphatase: M_h2o_c + M_f26bp_c = M_pi_c + M_f6p_c	Fructose and mannose metabolism
R_r0942 (+)	-1	-1	0	0	-1	0.920386588	glucose 6-phosphate dehydrogenase	#glucose 6-phosphate dehydrogenase: M_nadp_c + M_g6p_c = M_h_c + M_nadph_c + M_6pgl_c	Pentose phosphate pathway
R_r1163 (+)	-1	-1	1	1	-1	0.920386588	glutamine synthetase	#glutamine synthetase: M_nh4_c + M_atp_c + M_glu_L_c + 2.0 M_h_c = M_adp_c + M_pi_c + M_gln_L_c	Glutamate metabolism
R_RE0453M (+)	-1	-1	1	1	-1	0.920386588	phosphogluconate dehydrogenase	#phosphogluconate dehydrogenase: M_nadp_c + M_6pgc_c = M_nadph_c + M_co2_c + M_ru5p_D_c	Pentose phosphate pathway
R_RE0453N (+)	-1	-1	0	0	-1	0.920386588	Binding of guar gums with taurocholate in the intestinal lumen, reducing serum cholsterol levels.	#Binding of guar gums with taurocholate in the intestinal lumen, reducing serum cholsterol levels.: M_tchola_e + M_gum_e = M_gumtchol_e	NA
R_SLCBK1 (+)	-1	-1	1	1	-1	0.920386588	nucleoside-diphosphate kinase (ATP:dADP), mitochondrial	#nucleoside-diphosphate kinase (ATP:dADP), mitochondrial: M_atp_m + M_dadp_m = M_adp_m + M_datp_m + M_h_m	Nucleotide interconversion
R_TAURt4_2_r (+)	-1	-1	0	0	-1	0.920386588	Binding of pectins with taurocholate in the intestinal lumen, reducing serum cholsterol levels.	#Binding of pectins with taurocholate in the intestinal lumen, reducing serum cholsterol levels.: M_h_e + M_tchola_e + M_pect_e = M_pectintchol_e	NA
R_NDPK3 (-)	-1	-1	1	1	-1	0.920386588	6-phosphofructo-2-kinase	#6-phosphofructo-2-kinase: M_atp_c + M_f6p_c + 2.0 M_h_c = M_adp_c + M_f26bp_c	Fructose and mannose metabolism
R_r0821 (-)	-1	-1	1	1	-1	0.920386588	6-phosphogluconolactonase	#6-phosphogluconolactonase: M_h2o_c + M_6pgl_c = M_h_c + M_6pgc_c	Pentose phosphate pathway
R_ABUTt4_2_r (+)	-1	-1	0	0	-1	0.920386588	binding of psyllium with taurocholate in the intestinal lumen, reducing serum cholsterol levels.	#binding of psyllium with taurocholate in the intestinal lumen, reducing serum cholsterol levels.: M_tchola_e + M_psyl_e = M_psyltchol_e	NA
R_ACALDt (+)	-1	-1	0	0	-1	0.920386588	trans-4-Hydroxy-L-proline:NAD+ 5-oxidoreductase Arginine and proline metabolism EC:1.5.1.2	#R_r0616:Reverse	Arginine and Proline Metabolism
R_ACt2m (+)	-1	-1	0	0	-1	0.920386588	Neurotransmitter:Sodium Symporter (NSS) TCDB:2.A.22.3.4	#Neurotransmitter:Sodium Symporter (NSS) TCDB:2.A.22.3.4: M_creat_c = M_creat_e	Transport, extracellular
R_AKGDm (+)	-1	0	0	0	-1	0.887180928	Neurotransmitter:Sodium Symporter (NSS) TCDB:2.A.22.3.4	#R_r0942:Reverse	Transport, extracellular
R_ALA_DASH_DTDe (+)	-1	-1	0	0	-1	0.920386588	Glycoside-Pentoside-Hexuronide (GPH):Cation Symporter TCDB:2.A.28.1.1	#Glycoside-Pentoside-Hexuronide (GPH):Cation Symporter TCDB:2.A.28.1.1: M_na1_e + M_gchola_e = M_na1_c + M_gchola_c	Transport, extracellular
R_ALAR (+)	-1	-1	1	1	-1	0.920386588	sphingolipid long chain base kinase (sphinganine)	#sphingolipid long chain base kinase (sphinganine): M_atp_c + M_sphgn_c + 2.0 M_h_c = M_adp_c + M_sph1p_c	Sphingolipid metabolism
R_ALATA_L (-)	-1	-1	0	0	-1	0.920386588	taurine transport (sodium symport) (2:1)	#taurine transport (sodium symport) (2:1): 2.0 M_na1_e + M_taur_e = 2.0 M_na1_c + M_taur_c	Transport, extracellular
R_ASPTA (+)	0	0	-1	-1	-1	0.897281735	4-aminobutyrate reversible transport in via sodium symport (1:2)	#4-aminobutyrate reversible transport in via sodium symport (1:2): 2.0 M_na1_e + M_4abut_e = 2.0 M_na1_c + M_4abut_c	Transport, extracellular
R_BDHm (-)	-1	-1	0	0	0	0.897281735	4-aminobutyrate reversible transport in via sodium symport (1:2)	#R_ABUTt4_2_r:Reverse	Transport, extracellular
R_BHBt (-)	-1	-1	1	-1	1	0.160460979	acetaldehyde reversible transport	#R_ACALDt:Reverse	Transport, extracellular
R_BHBtm (-)	1	1	-1	-1	-1	0.897281735	acetaldehyde reversible transport	#acetaldehyde reversible transport: M_acald_e = M_acald_c	Transport, extracellular
R_EX_4abut_LPAREN_e_RPAREN_ (-)	1	1	-1	-1	-1	0.897281735	2-oxoglutarate dehydrogenase	#2-oxoglutarate dehydrogenase: M_akg_m + M_coa_m + M_nad_m = M_co2_m + M_nadh_m + M_succoa_m	Citric acid cycle
R_EX_acald_LPAREN_e_RPAREN_ (-)	1	1	0	0	0	0.897281735	exit of D-alanine from the enterocytes	#exit of D-alanine from the enterocytes: M_ala_D_c = M_ala_D_e	Transport, extracellular
R_EX_ala_D_LPAREN_e_RPAREN_ (+)	1	1	0	0	0	0.897281735	alanine racemase	#alanine racemase: M_ala_L_c = M_ala_D_c	Alanine and aspartate metabolism
R_EX_ala_L_LPAREN_e_RPAREN_ (+)	-1	-1	1	1	1	0.897281735	L-alanine transaminase	#L-alanine transaminase: M_akg_c + M_ala_L_c = M_pyr_c + M_glu_L_c	Glutamate metabolism
R_EX_bhb_LPAREN_e_RPAREN_ (+)	1	1	-1	-1	-1	0.897281735	L-alanine transaminase	#R_ALATA_L:Reverse	Glutamate metabolism
R_EX_fad_LPAREN_e_RPAREN_ (-)	1	1	-1	-1	-1	0.897281735	(R)-3-Hydroxybutanoate:NAD+ oxidoreductase	#R_BDHm:Reverse	Butanoate metabolism
R_EX_ile_L_LPAREN_e_RPAREN_ (-)	-1	-1	1	1	1	0.897281735	(R)-3-Hydroxybutanoate:NAD+ oxidoreductase	#(R)-3-Hydroxybutanoate:NAD+ oxidoreductase: M_nad_m + M_bhb_m = M_h_m + M_nadh_m + M_acac_m	Butanoate metabolism
R_FADDPle (+)	1	1	-1	-1	-1	0.897281735	(R)-3-Hydroxybutanoate transport via H+ symport	#R_BHBt:Reverse	Transport, extracellular
R_FAOXC101C8m (+)	-1	-1	1	1	1	0.897281735	(R)-3-Hydroxybutanoate transport via H+ symport	#(R)-3-Hydroxybutanoate transport via H+ symport: M_h_e + M_bhb_e = M_h_c + M_bhb_c	Transport, extracellular
R_FUM (+)	-1	-1	1	1	1	0.897281735	(R)-3-Hydroxybutanoate mitochondrial transport via H+ symport	#(R)-3-Hydroxybutanoate mitochondrial transport via H+ symport: M_h_c + M_bhb_c = M_h_m + M_bhb_m	Transport, mitochondrial
R_GLUDxm (+)	1	1	-1	-1	-1	0.897281735	(R)-3-Hydroxybutanoate mitochondrial transport via H+ symport	#R_BHBtm:Reverse	Transport, mitochondrial
R_GLUDym (-)	-1	-1	0	0	0	0.897281735	4-Aminobutanoate exchange	#4-Aminobutanoate exchange: M_4abut_e =	Exchange/demand reaction
R_GTMLTe (+)	0	0	-1	-1	-1	0.897281735	4-Aminobutanoate exchange	#R_EX_4abut_LPAREN_e_RPAREN_:Reverse	Exchange/demand reaction
R_H7MTer_U (+)	1	1	-1	-1	-1	0.897281735	Acetaldehyde exchange	#R_EX_acald_LPAREN_e_RPAREN_:Reverse	Exchange/demand reaction
R_MDHm (+)	-1	-1	1	-1	1	0.160460979	Acetaldehyde exchange	#Acetaldehyde exchange: M_acald_e =	Exchange/demand reaction
R_MMEm (+)	1	1	0	0	0	0.897281735	D-Alanine exchange	#D-Alanine exchange: M_ala_D_e =	Exchange/demand reaction
R_MMTSADm (+)	-1	-1	0	0	0	0.897281735	exchange reaction for L-alanine	#R_EX_ala_L_LPAREN_e_RPAREN_:Reverse	Exchange/demand reaction
R_NDPK8 (-)	1	1	0	0	0	0.897281735	exchange reaction for L-alanine	#exchange reaction for L-alanine: M_ala_L_e =	Exchange/demand reaction
R_PEPCKm (+)	1	1	-1	-1	-1	0.897281735	(R)-3-Hydroxybutanoate transport via H+ symport	#(R)-3-Hydroxybutanoate transport via H+ symport: M_bhb_e =	Exchange/demand reaction
R_r0179 (+)	-1	-1	1	1	1	0.897281735	(R)-3-Hydroxybutanoate transport via H+ symport	#R_EX_bhb_LPAREN_e_RPAREN_:Reverse	Exchange/demand reaction
R_r0509 (+)	1	1	0	0	0	0.897281735	Exchange of Flavin adenine dinucleotide oxidized	#R_EX_fad_LPAREN_e_RPAREN_:Reverse	Exchange/demand reaction
R_r0571 (+)	1	1	0	0	0	0.897281735	L-Isoleucine exchange	#R_EX_ile_L_LPAREN_e_RPAREN_:Reverse	Exchange/demand reaction
R_r0603 (+)	-1	-1	0	0	0	0.897281735	L-Isoleucine exchange	#L-Isoleucine exchange: M_ile_L_e =	Exchange/demand reaction
R_r0634 (+)	1	1	0	0	0	0.897281735	FAD diphosphatase	#FAD diphosphatase: M_h2o_e + M_fad_e = 2.0 M_h_e + M_amp_e + M_fmn_e	Vitamin B2 metabolism
R_r0643 (-)	1	1	0	0	0	0.897281735	fatty acid beta oxidation(C10:1-->C8)m	#fatty acid beta oxidation(C10:1-->C8)m: M_h2o_m + M_coa_m + M_nad_m + M_dc2coa_m = M_h_m + M_nadh_m + M_accoa_m + M_occoa_m	NA
R_r0726 (-)	1	1	-1	-1	-1	0.897281735	fumarase	#fumarase: M_h2o_c + M_fum_c = M_mal_L_c	Citric acid cycle
R_r0728 (+)	1	1	-1	-1	-1	0.897281735	glutamate dehydrogenase (NAD) (mitochondrial)	#glutamate dehydrogenase (NAD) (mitochondrial): M_h2o_m + M_nad_m + M_glu_L_m = M_h_m + M_akg_m + M_nadh_m + M_nh4_m	Glutamate metabolism
R_r1109 (-)	-1	-1	1	1	1	0.897281735	glutamate dehydrogenase (NAD) (mitochondrial)	#R_GLUDxm:Reverse	Glutamate metabolism
R_SERDGLNexR (-)	-1	-1	1	1	1	0.897281735	glutamate dehydrogenase (NADP), mitochondrial	#glutamate dehydrogenase (NADP), mitochondrial: M_h2o_m + M_nadp_m + M_glu_L_m = M_h_m + M_nadph_m + M_akg_m + M_nh4_m	Glutamate metabolism
R_SERDGLYexR (+)	1	1	-1	-1	-1	0.897281735	glutamate dehydrogenase (NADP), mitochondrial	#R_GLUDym:Reverse	Glutamate metabolism
R_SUCOAS1m (+)	1	1	0	0	0	0.897281735	g-glutamyltransferase (e)	#g-glutamyltransferase (e): M_ala_L_c + M_gthrd_c = M_cgly_e + M_gluala_e	Glutathione metabolism
R_SUCOASm (+)	1	1	-1	-1	-1	0.897281735	H7 mannosyltransferase, endoplasmic reticulum	#H7 mannosyltransferase, endoplasmic reticulum: 0.1 M_dolmanp_U_r + M_em2emgacpail_hs_r = M_h_r + 0.1 M_dolp_U_r + M_mem2emgacpail_hs_r	Phosphatidylinositol phosphate metabolism
R_VALt5m (-)	1	1	-1	-1	-1	0.897281735	malate dehydrogenase, mitochondrial	#malate dehydrogenase, mitochondrial: M_nad_m + M_mal_L_m = M_h_m + M_nadh_m + M_oaa_m	Citric acid cycle
R_VALTAm (-)	-1	-1	1	1	1	0.897281735	malate dehydrogenase, mitochondrial	#R_MDHm:Reverse	Citric acid cycle
R_ACGPID (+)	1	1	-1	-1	-1	0.897281735	methylmalonyl-CoA epimerase/racemase	#methylmalonyl-CoA epimerase/racemase: M_mmcoa_R_m = M_mmcoa_S_m	Valine, leucine, and isoleucine metabolism
R_BMTer_L (+)	-1	-1	1	1	1	0.897281735	methylmalonyl-CoA epimerase/racemase	#R_MMEm:Reverse	Valine, leucine, and isoleucine metabolism
R_BMTer_U (+)	1	1	-1	-1	-1	0.897281735	malonate-semialdehyde dehydrogenase (acetylating), mitochondrial	#malonate-semialdehyde dehydrogenase (acetylating), mitochondrial: M_coa_m + M_nad_m + M_2mop_m = M_h_m + M_nadh_m + M_mmcoa_R_m	Valine, leucine, and isoleucine metabolism
R_DAG_HSter (+)	-1	-1	1	1	1	0.897281735	Nucleoside-diphosphate kinase (ATP:dADP)	#Nucleoside-diphosphate kinase (ATP:dADP): M_atp_c + M_dadp_c + 3.0 M_h_c = M_adp_c + M_datp_c	Nucleotide interconversion
R_DM_gpi_sig_er_ (+)	1	1	-1	-1	-1	0.897281735	Nucleoside-diphosphate kinase (ATP:dADP)	#R_NDPK8:Reverse	Nucleotide interconversion
R_DM_mem2emgacpail_prot_hs_r_ (+)	1	1	-1	-1	-1	0.897281735	Phosphoenolpyruvate carboxykinase (GTP)	#Phosphoenolpyruvate carboxykinase (GTP): M_gtp_m + M_oaa_m = M_co2_m + M_gdp_m + M_pep_m	Glycolysis/gluconeogenesis
R_GACPAILter (+)	1	1	-1	-1	-1	0.897281735	Succinate-semialdehyde:NADP+ oxidoreductase Glutamate metabolism / Tyrosine metabolism / Butanoate metabolism EC:1.2.1.16	#Succinate-semialdehyde:NADP+ oxidoreductase Glutamate metabolism / Tyrosine metabolism / Butanoate metabolism EC:1.2.1.16: M_h2o_m + M_nadp_m + M_sucsal_m = 2.0 M_h_m + M_nadph_m + M_succ_m	Glutamate metabolism
R_GPIAT (+)	0	0	-1	-1	-1	0.897281735	Succinate:ubiquinone oxidoreductase Citrate cycle (TCA cycle) EC:1.3.5.1	#Succinate:ubiquinone oxidoreductase Citrate cycle (TCA cycle) EC:1.3.5.1: M_q10_m + M_succ_m = M_q10h2_m + M_fum_m	Citric acid cycle
R_GPIMTer_L (+)	-1	-1	1	1	1	0.897281735	(S)-Methylmalonyl-CoA hydrolase Propanoate metabolism EC:3.1.2.17	#R_r0571:Reverse	Valine, leucine, and isoleucine metabolism
R_GPIMTer_U (+)	1	1	-1	-1	-1	0.897281735	(S)-Methylmalonyl-CoA hydrolase Propanoate metabolism EC:3.1.2.17	#(S)-Methylmalonyl-CoA hydrolase Propanoate metabolism EC:3.1.2.17: M_h2o_m + M_mmcoa_S_m = M_h_m + M_coa_m + M_HC00900_m	Valine, leucine, and isoleucine metabolism
R_H2ETer (+)	0	0	-1	-1	-1	0.897281735	(S)-2-methylbutanoyl-CoA:acceptor 2,3-oxidoreductase Valine, leucine and isoleucine degradation EC:1.3.99.12	#(S)-2-methylbutanoyl-CoA:acceptor 2,3-oxidoreductase Valine, leucine and isoleucine degradation EC:1.3.99.12: M_2mbcoa_m + M_q10_m = M_2mb2coa_m + M_q10h2_m	Valine, leucine, and isoleucine metabolism
R_H2MTer_L (+)	-1	-1	1	1	1	0.897281735	(S)-2-methylbutanoyl-CoA:acceptor 2,3-oxidoreductase Valine, leucine and isoleucine degradation EC:1.3.99.12	#R_r0603:Reverse	Valine, leucine, and isoleucine metabolism
R_H2MTer_U (+)	1	1	0	0	0	0.897281735	Octanoyl-CoA:acetyl-CoA C-acyltransferase Fatty acid elongation in mitochondria / Fatty acid metabolism EC:2.3.1.16	#Octanoyl-CoA:acetyl-CoA C-acyltransferase Fatty acid elongation in mitochondria / Fatty acid metabolism EC:2.3.1.16: M_accoa_m + M_occoa_m = M_coa_m + M_3odcoa_m	Fatty acid oxidation
R_H3ETer (+)	1	1	-1	-1	-1	0.897281735	(S)-Methylmalonate semialdehyde:NAD+ oxidoreductase Valine, leucine and isoleucine degradation EC:1.2.1.3	#R_r0643:Reverse	Valine, leucine, and isoleucine metabolism
R_H3MTer_L (+)	-1	-1	1	1	1	0.897281735	(S)-Methylmalonate semialdehyde:NAD+ oxidoreductase Valine, leucine and isoleucine degradation EC:1.2.1.3	#(S)-Methylmalonate semialdehyde:NAD+ oxidoreductase Valine, leucine and isoleucine degradation EC:1.2.1.3: M_h2o_m + M_nad_m + M_2mop_m = 2.0 M_h_m + M_nadh_m + M_HC00900_m	Valine, leucine, and isoleucine metabolism
R_H3MTer_U (+)	1	1	0	0	0	0.897281735	(S)-Hydroxydecanoyl-CoA:NAD+ oxidoreductase Fatty acid elongation in mitochondria / Fatty acid metabolism EC:1.1.1.35 EC:1.1.1.211	#R_r0726:Reverse	Fatty acid oxidation
R_H4ET3er (+)	1	1	0	0	0	0.897281735	(S)-Hydroxydecanoyl-CoA hydro-lyase Fatty acid elongation in mitochondria / Fatty acid metabolism EC:4.2.1.17	#(S)-Hydroxydecanoyl-CoA hydro-lyase Fatty acid elongation in mitochondria / Fatty acid metabolism EC:4.2.1.17: M_HC01403_m = M_h2o_m + M_dc2coa_m	Fatty acid oxidation
R_H4ETer (+)	1	1	-1	-1	-1	0.897281735	Citrate oxaloacetate-lyase ((pro-3S)-CH2COO- -->acetate) Citrate cycle (TCA cycle) EC:4.1.3.6	#R_r1109:Reverse	Unassigned
R_H5MTer_L (+)	-1	-1	1	1	1	0.897281735	D-Serine/Glutamine reversible exchange	#D-Serine/Glutamine reversible exchange: M_gln_L_c + M_ser_D_e = M_gln_L_e + M_ser_D_c	Transport, extracellular
R_H5MTer_U (+)	1	1	-1	-1	-1	0.897281735	D-Serine/Glutamine reversible exchange	#R_SERDGLNexR:Reverse	Transport, extracellular
R_H6_ETer (+)	1	1	-1	-1	-1	0.897281735	D-Serine/Glycine reversible exchange	#D-Serine/Glycine reversible exchange: M_gly_c + M_ser_D_e = M_gly_e + M_ser_D_c	Transport, extracellular
R_H6ET3er (+)	-1	-1	1	1	1	0.897281735	D-Serine/Glycine reversible exchange	#R_SERDGLYexR:Reverse	Transport, extracellular
R_LEUKTRF4t (+)	0	0	-1	-1	-1	0.897281735	Succinate--CoA ligase (GDP-forming)	#Succinate--CoA ligase (GDP-forming): M_coa_m + M_gtp_m + M_succ_m = M_pi_m + M_gdp_m + M_succoa_m	Citric acid cycle
R_M4BTAer (+)	0	0	-1	-1	-1	0.897281735	Succinate--CoA ligase (ADP-forming)	#Succinate--CoA ligase (ADP-forming): M_coa_m + M_atp_m + M_succ_m = M_adp_m + M_pi_m + M_succoa_m + M_h_m	Citric acid cycle
R_PIACGT (+)	1	1	-1	-1	-1	0.897281735	Valine reversible mitochondrial transport	#R_VALt5m:Reverse	Transport, mitochondrial
R_PMANM (-)	-1	-1	-1	-1	0	0.560307249	Valine reversible mitochondrial transport	#Valine reversible mitochondrial transport: M_val_L_c = M_val_L_m	Transport, mitochondrial
R_r2318 (+)	-1	-1	-1	-1	0	0.560307249	valine transaminase, mitochondiral	#valine transaminase, mitochondiral: M_akg_m + M_val_L_m = M_glu_L_m + M_3mob_m	Valine, leucine, and isoleucine metabolism
R_sink_pre_prot_LPAREN_r_RPAREN_ (-)	1	1	-1	-1	-1	0.897281735	valine transaminase, mitochondiral	#R_VALTAm:Reverse	Valine, leucine, and isoleucine metabolism
R_4ABUTtm (-)	1	1	1	-1	-1	0.897281735	N-acetylglucosaminylphosphatidylinositol deacetylase	#N-acetylglucosaminylphosphatidylinositol deacetylase: M_h2o_c + M_acgpail_hs_c = M_ac_c + M_gpail_hs_c	Phosphatidylinositol phosphate metabolism
R_ABTArm (-)	0	0	0	-1	-1	0.897281735	B mannosyltransferase, endoplasmic reticulum	#B mannosyltransferase, endoplasmic reticulum: 0.1 M_dolmanp_L_r + M_memgacpail_hs_r = 0.1 M_dolp_L_r + M_h_r + M_m2emgacpail_hs_r	Phosphatidylinositol phosphate metabolism
R_ABUTt4_2_r (-)	0	0	0	-1	-1	0.897281735	B mannosyltransferase, endoplasmic reticulum	#B mannosyltransferase, endoplasmic reticulum: M_memgacpail_hs_r + 0.1 M_dolmanp_U_r = M_h_r + M_m2emgacpail_hs_r + 0.1 M_dolp_U_r	Phosphatidylinositol phosphate metabolism
R_ACOAD9m (+)	1	1	1	-1	-1	0.897281735	diacylglycerol ER export	#diacylglycerol ER export: M_dag_hs_r = M_dag_hs_c	Transport, endoplasmic reticular
R_AKR1C42 (+)	1	1	1	-1	-1	0.897281735	DM gpi sig(er)	#DM gpi sig(er): M_gpi_sig_r =	Exchange/demand reaction
R_ALATA_L (+)	1	1	1	-1	-1	0.897281735	DM mem2emgacpail prot hs(r)	#DM mem2emgacpail prot hs(r): M_mem2emgacpail_prot_hs_r =	Exchange/demand reaction
R_BALABETAtc (+)	1	1	1	-1	-1	0.897281735	glucosaminyl-acylphosphatidylinositol ER flippase	#glucosaminyl-acylphosphatidylinositol ER flippase: M_gacpail_hs_c = M_gacpail_hs_r	Transport, endoplasmic reticular
R_BALAPAT1tc (+)	1	1	1	-1	-1	0.897281735	glucosaminylphosphatidyl inositol acetyltransferase	#glucosaminylphosphatidyl inositol acetyltransferase: M_gpail_hs_c + M_pmtcoa_c = M_coa_c + M_gacpail_hs_c	Phosphatidylinositol phosphate metabolism
R_BDHm (+)	0	0	0	-1	-1	0.897281735	GlcN-acylPI mannosyltransferase, endoplasmic reticulum	#GlcN-acylPI mannosyltransferase, endoplasmic reticulum: 0.1 M_dolmanp_L_r + M_gacpail_hs_r = 0.1 M_dolp_L_r + M_h_r + M_mgacpail_hs_r	Phosphatidylinositol phosphate metabolism
R_BHBt (+)	0	0	0	-1	-1	0.897281735	GlcN-acylPI mannosyltransferase, endoplasmic reticulum	#GlcN-acylPI mannosyltransferase, endoplasmic reticulum: 0.1 M_dolmanp_U_r + M_gacpail_hs_r = M_h_r + 0.1 M_dolp_U_r + M_mgacpail_hs_r	Phosphatidylinositol phosphate metabolism
R_BHBtm (+)	0	0	0	-1	-1	0.897281735	H2 phosphoethanolaminyl transferase, endoplasmic reticulum	#H2 phosphoethanolaminyl transferase, endoplasmic reticulum: M_mgacpail_hs_r + M_pe_hs_r = M_dag_hs_r + M_emgacpail_hs_r	Phosphatidylinositol phosphate metabolism
R_DM_4hrpo (+)	0	0	0	-1	-1	0.897281735	H2 mannosyltransferase, endoplasmic reticulum	#H2 mannosyltransferase, endoplasmic reticulum: 0.1 M_dolmanp_L_r + M_mgacpail_hs_r = 0.1 M_dolp_L_r + M_h_r + M_m2gacpail_hs_r	Phosphatidylinositol phosphate metabolism
R_DURIPP (+)	0	0	0	-1	-1	0.897281735	H2 mannosyltransferase, endoplasmic reticulum	#H2 mannosyltransferase, endoplasmic reticulum: 0.1 M_dolmanp_U_r + M_mgacpail_hs_r = M_h_r + 0.1 M_dolp_U_r + M_m2gacpail_hs_r	Phosphatidylinositol phosphate metabolism
R_EX_4abut_LPAREN_e_RPAREN_ (+)	0	0	0	-1	-1	0.897281735	H3 phosphoethanolaminyl transferase, endoplasmic reticulum	#H3 phosphoethanolaminyl transferase, endoplasmic reticulum: M_pe_hs_r + M_m2gacpail_hs_r = M_memgacpail_hs_r + M_dag_hs_r	Phosphatidylinositol phosphate metabolism
R_EX_ala_L_LPAREN_e_RPAREN_ (-)	0	0	0	-1	-1	0.897281735	H3 mannosyltransferase, endoplasmic reticulum	#H3 mannosyltransferase, endoplasmic reticulum: 0.1 M_dolmanp_L_r + M_m2gacpail_hs_r = 0.1 M_dolp_L_r + M_h_r + M_m3gacpail_hs_r	Phosphatidylinositol phosphate metabolism
R_EX_bhb_LPAREN_e_RPAREN_ (-)	0	0	0	-1	-1	0.897281735	H3 mannosyltransferase, endoplasmic reticulum	#H3 mannosyltransferase, endoplasmic reticulum: 0.1 M_dolmanp_U_r + M_m2gacpail_hs_r = M_h_r + 0.1 M_dolp_U_r + M_m3gacpail_hs_r	Phosphatidylinositol phosphate metabolism
R_EX_fmn_LPAREN_e_RPAREN_ (-)	0	0	0	-1	-1	0.897281735	H4 phosphoethanolaminyl transferase, endoplasmic reticulum	#H4 phosphoethanolaminyl transferase, endoplasmic reticulum: M_pe_hs_r + M_m3gacpail_hs_r = M_dag_hs_r + M_em3gacpail_hs_r	Phosphatidylinositol phosphate metabolism
R_EX_ile_L_LPAREN_e_RPAREN_ (+)	0	0	0	-1	-1	0.897281735	H4 phosphoethanolaminyl transferase, endoplasmic reticulum	#H4 phosphoethanolaminyl transferase, endoplasmic reticulum: M_pe_hs_r + M_m3gacpail_hs_r = M_m2emgacpail_hs_r + M_dag_hs_r	Phosphatidylinositol phosphate metabolism
R_EX_leuktrA4_LPAREN_e_RPAREN_ (-)	0	0	0	-1	-1	0.897281735	H5 mannosyltransferase, endoplasmic reticulum	#H5 mannosyltransferase, endoplasmic reticulum: 0.1 M_dolmanp_L_r + M_emgacpail_hs_r = M_memgacpail_hs_r + 0.1 M_dolp_L_r + M_h_r	Phosphatidylinositol phosphate metabolism
R_EX_octa_LPAREN_e_RPAREN_ (-)	0	0	0	-1	-1	0.897281735	H5 mannosyltransferase, endoplasmic reticulum	#H5 mannosyltransferase, endoplasmic reticulum: 0.1 M_dolmanp_U_r + M_emgacpail_hs_r = M_memgacpail_hs_r + M_h_r + 0.1 M_dolp_U_r	Phosphatidylinositol phosphate metabolism
R_EX_urea_LPAREN_e_RPAREN_ (-)	0	0	0	-1	-1	0.897281735	H6' phosphoethanolaminyl transferase, endoplasmic reticulum	#H6' phosphoethanolaminyl transferase, endoplasmic reticulum: M_pe_hs_r + M_em3gacpail_hs_r = M_dag_hs_r + M_em2emgacpail_hs_r	Phosphatidylinositol phosphate metabolism
R_FACOAL80i (+)	0	0	0	-1	-1	0.897281735	H6 phosphoethanolaminyl transferase, endoplasmic reticulum	#H6 phosphoethanolaminyl transferase, endoplasmic reticulum: M_m2emgacpail_hs_r + M_pe_hs_r = M_dag_hs_r + M_em2emgacpail_hs_r	Phosphatidylinositol phosphate metabolism
R_FADH2ETC (+)	0	0	0	-1	-1	0.897281735	leukotriene F4 transport	#leukotriene F4 transport: M_leuktrF4_e = M_leuktrF4_c	Transport, extracellular
R_FAOXC4C2m (+)	1	1	1	-1	-1	0.897281735	M4B transamidase, endoplasmic reticulum	#M4B transamidase, endoplasmic reticulum: M_mem2emgacpail_hs_r + M_pre_prot_r = M_gpi_sig_r + M_mem2emgacpail_prot_hs_r	Phosphatidylinositol phosphate metabolism
R_GGT5r (+)	1	1	1	-1	-1	0.897281735	phosphatidylinositol N-acetylglucosaminyltransferase	#phosphatidylinositol N-acetylglucosaminyltransferase: M_pail_hs_c + M_uacgam_c = M_h_c + M_udp_c + M_acgpail_hs_c	Phosphatidylinositol phosphate metabolism
R_GLUDxm (-)	1	1	1	-1	-1	0.897281735	phosphomannomutase	#R_PMANM:Reverse	Fructose and mannose metabolism
R_GLUDym (+)	0	0	0	-1	-1	0.897281735	Resistance-Nodulation-Cell Division (RND) TCDB:2.A.60.1.2	#Resistance-Nodulation-Cell Division (RND) TCDB:2.A.60.1.2: M_hco3_c + M_gthrd_c + M_leuktrF4_e = M_hco3_e + M_gthrd_e + M_leuktrF4_c	Transport, extracellular
R_GLUtr (-)	1	1	1	-1	-1	0.897281735	glycophosphatidylinositol (GPI)-anchored protein precursor sink	#R_sink_pre_prot_LPAREN_r_RPAREN_:Reverse	Exchange/demand reaction
R_GTHOm (+)	-1	-1	1	1	1	0.897281735	4-aminobutanoate mitochondrial transport via diffusion	#R_4ABUTtm:Reverse	Transport, mitochondrial
R_GTHRDtr (+)	-1	-1	1	1	1	0.897281735	4-aminobutyrate transaminase, reversible (mitochondrial)	#R_ABTArm:Reverse	Glutamate metabolism
R_HIBDm (+)	-1	-1	1	1	1	0.897281735	acyl-CoA dehydrogenase (isobutyryl-CoA), mitochondrial	#acyl-CoA dehydrogenase (isobutyryl-CoA), mitochondrial: M_fad_m + M_ibcoa_m = M_fadh2_m + M_2mp2coa_m	Valine, leucine, and isoleucine metabolism
R_LEUKTRA4tr (+)	-1	-1	1	1	1	0.897281735	aldo-keto reductase family 1, member C4 (chlordecone reductase; 3-alpha hydroxysteroid dehydrogenase, type I; dihydrodiol dehydrogenase 4)	#aldo-keto reductase family 1, member C4 (chlordecone reductase; 3-alpha hydroxysteroid dehydrogenase, type I; dihydrodiol dehydrogenase 4): M_h_c + M_nadh_c + M_xoldioloneh_c = M_nad_c + M_xoltriol_c	Bile acid synthesis
R_LEUKTRD4tr (-)	-1	-1	0	0	0	0.897281735	transport of beta alanine into the intestinal cells by beta transport system	#transport of beta alanine into the intestinal cells by beta transport system: 2.0 M_na1_e + M_ala_B_e + M_cl_e = 2.0 M_na1_c + M_ala_B_c + M_cl_c	NA
R_LTC4Sr (+)	-1	-1	0	0	0	0.897281735	transport of beta alanine by PAT1 in renal and intestinal cells	#transport of beta alanine by PAT1 in renal and intestinal cells: M_h_e + M_ala_B_e = M_h_c + M_ala_B_c	NA
R_MDHm (-)	-1	-1	0	0	0	0.897281735	Demand for trans-4-hydroxy-L-proline	#Demand for trans-4-hydroxy-L-proline: M_4hpro_LT_m =	Exchange/demand reaction
R_MMEm (-)	-1	-1	0	0	0	0.897281735	deoxyuridine phosphorylase	#deoxyuridine phosphorylase: M_pi_c + M_duri_c = M_2dr1p_c + M_ura_c	Nucleotide interconversion
R_MMMm (+)	-1	-1	0	0	0	0.897281735	exchange reaction for FMN	#R_EX_fmn_LPAREN_e_RPAREN_:Reverse	Exchange/demand reaction
R_MTHFDm (-)	-1	-1	1	1	1	0.897281735	leukotriene A4 exchange	#R_EX_leuktrA4_LPAREN_e_RPAREN_:Reverse	Exchange/demand reaction
R_NDPK8 (+)	-1	-1	1	1	1	0.897281735	exchange reaction for octanoate (n-C8:0)	#R_EX_octa_LPAREN_e_RPAREN_:Reverse	Exchange/demand reaction
R_OCCOAtx (+)	-1	1	-1	-1	-1	0.557710524	Urea exchange	#Urea exchange: M_urea_e =	Exchange/demand reaction
R_OCTAt (+)	-1	-1	1	1	1	0.897281735	Urea exchange	#R_EX_urea_LPAREN_e_RPAREN_:Reverse	Exchange/demand reaction
R_OIVD2m (+)	-1	-1	1	1	1	0.897281735	fatty-acid--CoA ligase (octanoate)	#fatty-acid--CoA ligase (octanoate): M_atp_c + M_coa_c + M_octa_c = M_amp_c + M_ppi_c + M_occoa_c	Fatty acid oxidation
R_r0287 (+)	0	0	1	1	1	0.897281735	Complex II reaction for respiratory chain	#Complex II reaction for respiratory chain: M_fadh2_m + M_q10_m = M_fad_m + M_q10h2_m	Oxidative phosphorylation
R_r0571 (-)	-1	-1	1	1	1	0.897281735	fatty acid beta oxidation(C4-->C2)m	#fatty acid beta oxidation(C4-->C2)m: M_h2o_m + M_coa_m + M_nad_m + M_fad_m + M_btcoa_m = M_h_m + M_nadh_m + 2.0 M_accoa_m + M_fadh2_m	NA
R_r0603 (-)	-1	-1	1	1	1	0.897281735	Gamma-glutamyltransferase 5	#Gamma-glutamyltransferase 5: M_h2o_r + M_leuktrC4_r = M_glu_L_r + M_leuktrD4_r	Eicosanoid metabolism
R_r0633 (+)	-1	-1	1	1	1	0.897281735	intracellular transport	#R_GLUtr:Reverse	Transport, endoplasmic reticular
R_r0636 (+)	0	0	1	1	1	0.897281735	glutathione oxidoreductase	#glutathione oxidoreductase: M_h_m + M_nadph_m + M_gthox_m = M_nadp_m + 2.0 M_gthrd_m	Glutamate metabolism
R_r0637 (+)	-1	-1	1	1	1	0.897281735	glutathione transport via diffusion	#glutathione transport via diffusion: M_gthrd_c = M_gthrd_r	Transport, endoplasmic reticular
R_r0643 (+)	-1	-1	1	1	1	0.897281735	3-hydroxyisobutyrate dehydrogenase, mitochondrial	#3-hydroxyisobutyrate dehydrogenase, mitochondrial: M_nad_m + M_3hmp_m = M_h_m + M_nadh_m + M_2mop_m	Valine, leucine, and isoleucine metabolism
R_r0730 (+)	-1	-1	1	1	1	0.897281735	leukotriene intracellular transport	#leukotriene intracellular transport: M_leuktrA4_c = M_leuktrA4_r	Transport, endoplasmic reticular
R_r0731 (+)	-1	-1	1	1	1	0.897281735	leukotriene intracellular transport	#R_LEUKTRD4tr:Reverse	Transport, endoplasmic reticular
R_r0732 (+)	-1	-1	1	1	1	0.897281735	Leukotriene C4 synthase	#Leukotriene C4 synthase: M_gthrd_r + M_leuktrA4_r = M_leuktrC4_r	Eicosanoid metabolism
R_r0733 (+)	-1	-1	1	1	1	0.897281735	methylmalonyl-CoA mutase	#methylmalonyl-CoA mutase: M_mmcoa_R_m = M_succoa_m	Valine, leucine, and isoleucine metabolism
R_r0734 (+)	0	0	1	1	1	0.897281735	methylenetetrahydrofolate dehydrogenase (NADP), mitochondrial	#R_MTHFDm:Reverse	Folate metabolism
R_r0750 (+)	-1	-1	1	1	1	0.897281735	fatty acid intracellular transport	#fatty acid intracellular transport: M_occoa_c = M_occoa_x	Transport, peroxisomal
R_r0791 (-)	-1	-1	1	1	1	0.897281735	Octanoate transport via diffusion	#Octanoate transport via diffusion: M_octa_e = M_octa_c	Transport, extracellular
R_r0997 (+)	-1	-1	1	1	1	0.897281735	2-oxoisovalerate dehydrogenase (acylating; 3-methyl-2-oxobutanoate), mitochondrial	#2-oxoisovalerate dehydrogenase (acylating; 3-methyl-2-oxobutanoate), mitochondrial: M_coa_m + M_nad_m + M_3mob_m = M_co2_m + M_nadh_m + M_ibcoa_m	Valine, leucine, and isoleucine metabolism
R_r2393 (+)	-1	-1	1	1	1	0.897281735	Acetyl-CoA:acetyl-CoA C-acetyltransferase Fatty acid elongation in mitochondria / Fatty acid metabolism EC:2.3.1.16	#Acetyl-CoA:acetyl-CoA C-acetyltransferase Fatty acid elongation in mitochondria / Fatty acid metabolism EC:2.3.1.16: M_coa_m + M_HC01408_m = M_accoa_m + M_btcoa_m	Fatty acid oxidation
R_r2394 (+)	-1	-1	1	1	1	0.897281735	trans-Oct-2-enoyl-CoA reductase Fatty acid elongation in mitochondria EC:1.3.1.38	#trans-Oct-2-enoyl-CoA reductase Fatty acid elongation in mitochondria EC:1.3.1.38: M_nadp_m + M_occoa_m = M_h_m + M_nadph_m + M_HC01415_m	Fatty acid oxidation
R_r2434 (+)	-1	-1	1	1	1	0.897281735	Octanoyl-CoA:L-carnitine O-octanoyltransferase EC:2.3.1.137	#Octanoyl-CoA:L-carnitine O-octanoyltransferase EC:2.3.1.137: M_coa_m + M_HC01007_m = M_crn_m + M_occoa_m	Fatty acid oxidation
R_SERDGLNexR (+)	-1	-1	1	1	1	0.897281735	Octanoyl-CoA:L-carnitine O-octanoyltransferase EC:2.3.1.137	#Octanoyl-CoA:L-carnitine O-octanoyltransferase EC:2.3.1.137: M_occoa_x + M_crn_x = M_coa_x + M_HC01007_x	Fatty acid oxidation
R_SERDGLYexR (-)	-1	-1	1	1	1	0.897281735	(S)-Hydroxyoctanoyl-CoA:NAD+ oxidoreductase Fatty acid elongation in mitochondria / Fatty acid metabolism EC:1.1.1.211	#(S)-Hydroxyoctanoyl-CoA:NAD+ oxidoreductase Fatty acid elongation in mitochondria / Fatty acid metabolism EC:1.1.1.211: M_nad_m + M_HC01405_m = M_h_m + M_nadh_m + M_HC01406_m	Fatty acid oxidation
R_3HBCOAHLm (+)	-1	-1	1	1	1	0.897281735	(S)-Hydroxyoctanoyl-CoA hydro-lyase Fatty acid elongation in mitochondria / Fatty acid metabolism EC:4.2.1.17	#(S)-Hydroxyoctanoyl-CoA hydro-lyase Fatty acid elongation in mitochondria / Fatty acid metabolism EC:4.2.1.17: M_h2o_m + M_HC01415_m = M_HC01405_m	Fatty acid oxidation
R_ECOAH12m (+)	-1	-1	1	1	1	0.897281735	Hexanoyl-CoA:acetyl-CoA C-acyltransferase Fatty acid elongation in mitochondria / Fatty acid metabolism EC:2.3.1.16	#Hexanoyl-CoA:acetyl-CoA C-acyltransferase Fatty acid elongation in mitochondria / Fatty acid metabolism EC:2.3.1.16: M_coa_m + M_HC01406_m = M_accoa_m + M_HC01409_m	Fatty acid oxidation
R_5MTAte (-)	-1	-1	1	1	1	0.897281735	(S)-Hydroxyhexanoyl-CoA:NAD+ oxidoreductase Fatty acid elongation in mitochondria / Fatty acid metabolism EC:1.1.1.211 EC:1.1.1.35	#(S)-Hydroxyhexanoyl-CoA:NAD+ oxidoreductase Fatty acid elongation in mitochondria / Fatty acid metabolism EC:1.1.1.211 EC:1.1.1.35: M_nad_m + M_HC01407_m = M_h_m + M_nadh_m + M_HC01408_m	Fatty acid oxidation
R_ACONTm (+)	-1	-1	1	1	1	0.897281735	(S)-Hydroxyhexanoyl-CoA hydro-lyase Fatty acid elongation in mitochondria / Fatty acid metabolism EC:4.2.1.17	#(S)-Hydroxyhexanoyl-CoA hydro-lyase Fatty acid elongation in mitochondria / Fatty acid metabolism EC:4.2.1.17: M_h2o_m + M_HC01410_m = M_HC01407_m	Fatty acid oxidation
R_ADMDC (+)	-1	-1	1	1	1	0.897281735	3alpha,7alpha,12alpha-Trihydroxy-5beta-cholestane:NADP+ oxidoreductase (B-specific); 3alpha,7alpha,12alpha-Trihydroxy-5beta-cholestane:NADP+ oxidoreductase Bile acid biosynthesis EC:1.1.1.50	#3alpha,7alpha,12alpha-Trihydroxy-5beta-cholestane:NADP+ oxidoreductase (B-specific); 3alpha,7alpha,12alpha-Trihydroxy-5beta-cholestane:NADP+ oxidoreductase Bile acid biosynthesis EC:1.1.1.50: M_nadp_c + M_xoltriol_c = M_h_c + M_nadph_c + M_xoldioloneh_c	Bile acid synthesis
R_DAGK_hs (+)	-1	-1	1	1	1	0.897281735	trans-Hex-2-enoyl-CoA reductase Fatty acid elongation in mitochondria EC:1.3.1.38	#R_r0791:Reverse	Fatty acid oxidation
R_DM_datp_m_ (+)	-1	-1	1	1	1	0.897281735	COT Facilitated diffusion	#COT Facilitated diffusion: M_crn_c + M_HC01007_x = M_crn_x + M_HC01007_c	Transport, peroxisomal
R_EX_5mta_LPAREN_e_RPAREN_ (+)	-1	-1	0	0	0	0.897281735	Mitochondrial Carrier (MC) TCDB:2.A.29.7.2	#Mitochondrial Carrier (MC) TCDB:2.A.29.7.2: M_pep_c + M_icit_m = M_icit_c + M_pep_m	Transport, mitochondrial
R_EX_ade_LPAREN_e_RPAREN_ (-)	-1	-1	0	0	0	0.897281735	Mitochondrial Carrier (MC) TCDB:2.A.29.7.2	#Mitochondrial Carrier (MC) TCDB:2.A.29.7.2: M_pep_c + M_HC00342_m = M_pep_m + M_HC00342_c	Transport, mitochondrial
R_EX_arg_L_LPAREN_e_RPAREN_ (-)	-1	-1	1	1	1	0.897281735	Mitochondrial Carrier (MC) TCDB:2.A.29.8.3	#Mitochondrial Carrier (MC) TCDB:2.A.29.8.3: M_crn_m + M_HC01007_c = M_crn_c + M_HC01007_m	Transport, mitochondrial
R_EX_creat_LPAREN_e_RPAREN_ (+)	-1	-1	-1	1	1	0.897281735	3-hydroxyisobutyryl-CoA hydrolase, mitochondrial	#3-hydroxyisobutyryl-CoA hydrolase, mitochondrial: M_h2o_m + M_3hibutcoa_m = M_h_m + M_coa_m + M_3hmp_m	Valine, leucine, and isoleucine metabolism
R_EX_pglyc_hs_LPAREN_e_RPAREN_ (+)	-1	-1	-1	1	1	0.897281735	3-hydroxyacyl-CoA dehydratase (3-hydroxyisobutyryl-CoA) (mitochondria)	#3-hydroxyacyl-CoA dehydratase (3-hydroxyisobutyryl-CoA) (mitochondria): M_h2o_m + M_2mp2coa_m = M_3hibutcoa_m	Valine, leucine, and isoleucine metabolism
R_EX_prpp_LPAREN_e_RPAREN_ (-)	1	-1	-1	-1	1	0.887180928	Transport of 5-S-methyl-5-thioadenosine	#R_5MTAte:Reverse	Transport, extracellular
R_EX_spmd_LPAREN_e_RPAREN_ (+)	1	-1	-1	-1	1	0.887180928	Aconitate hydratase	#Aconitate hydratase: M_cit_m = M_icit_m	Citric acid cycle
R_G3PD1 (-)	-1	1	1	1	-1	0.887180928	Aconitate hydratase	#R_ACONTm:Reverse	Citric acid cycle
R_GACMTRc (+)	1	-1	-1	-1	1	0.887180928	adenosylmethionine decarboxylase	#adenosylmethionine decarboxylase: M_h_c + M_amet_c = M_co2_c + M_ametam_c	Arginine and Proline Metabolism
R_GLYAMDTRc (+)	-1	1	1	1	-1	0.887180928	Diacylglycerol phosphate kinase (homo sapiens)	#R_DAGK_hs:Reverse	Glycerophospholipid metabolism
R_MGSA2 (+)	1	-1	-1	-1	1	0.887180928	Diacylglycerol phosphate kinase (homo sapiens)	#Diacylglycerol phosphate kinase (homo sapiens): M_atp_c + M_dag_hs_c + 2.0 M_h_c = M_adp_c + M_pa_hs_c	Glycerophospholipid metabolism
R_PGLYCt (-)	1	-1	-1	-1	1	0.887180928	dATP demand	#dATP demand: M_datp_m =	Exchange/demand reaction
R_PGPP_hs (+)	1	-1	-1	-1	1	0.887180928	Exchange of 5-S-methyl-5-thioadenosine	#Exchange of 5-S-methyl-5-thioadenosine: M_5mta_e =	Exchange/demand reaction
R_PGPPT (+)	1	-1	-1	-1	1	0.887180928	Adenine exchange	#R_EX_ade_LPAREN_e_RPAREN_:Reverse	Exchange/demand reaction
R_PPCOAOm (+)	1	-1	-1	-1	1	0.887180928	L-Arginine exchange	#R_EX_arg_L_LPAREN_e_RPAREN_:Reverse	Exchange/demand reaction
R_PRPPS (-)	-1	1	1	1	-1	0.887180928	L-Arginine exchange	#L-Arginine exchange: M_arg_L_e =	Exchange/demand reaction
R_PTCRTD (+)	1	-1	-1	-1	1	0.887180928	Creatine exchange	#Creatine exchange: M_creat_e =	Exchange/demand reaction
R_r0051 (-)	-1	1	-1	-1	-1	0.557710524	Creatine exchange	#R_EX_creat_LPAREN_e_RPAREN_:Reverse	Exchange/demand reaction
R_r0317 (-)	1	-1	-1	-1	1	0.887180928	phosphatidylglycerol (homo sapiens) exchange	#phosphatidylglycerol (homo sapiens) exchange: M_pglyc_hs_e =	Exchange/demand reaction
R_r0426 (+)	-1	1	1	1	-1	0.887180928	phosphatidylglycerol (homo sapiens) exchange	#R_EX_pglyc_hs_LPAREN_e_RPAREN_:Reverse	Exchange/demand reaction
R_RPI (+)	1	-1	-1	-1	1	0.887180928	Exchange of 5-O-phosphonato-alpha-D-ribofuranosyl diphosphate(5-)	#R_EX_prpp_LPAREN_e_RPAREN_:Reverse	Exchange/demand reaction
R_SPMS (+)	-1	1	1	1	-1	0.887180928	Exchange of 5-O-phosphonato-alpha-D-ribofuranosyl diphosphate(5-)	#Exchange of 5-O-phosphonato-alpha-D-ribofuranosyl diphosphate(5-): M_prpp_e =	Exchange/demand reaction
R_ACONTm (-)	1	-1	-1	-1	1	0.887180928	Exchange of spermidine(3+)	#Exchange of spermidine(3+): M_spmd_e =	Exchange/demand reaction
R_CREATt4_2_r (+)	-1	0	0	0	-1	0.887180928	Exchange of spermidine(3+)	#R_EX_spmd_LPAREN_e_RPAREN_:Reverse	Exchange/demand reaction
R_DAGK_hs (-)	-1	1	1	1	-1	0.887180928	glycerol-3-phosphate dehydrogenase (NAD)	#glycerol-3-phosphate dehydrogenase (NAD): M_nad_c + M_glyc3p_c = M_h_c + M_nadh_c + M_dhap_c	Glycerophospholipid metabolism
R_EX_amp_LPAREN_e_RPAREN_ (-)	1	-1	-1	-1	1	0.887180928	glycerol-3-phosphate dehydrogenase (NAD)	#R_G3PD1:Reverse	Glycerophospholipid metabolism
R_EX_arg_L_LPAREN_e_RPAREN_ (+)	1	-1	-1	-1	1	0.887180928	guanidinoacetate N-methyltransferase (c)	#guanidinoacetate N-methyltransferase (c): M_amet_c + M_gudac_c = M_h_c + M_ahcys_c + M_creat_c	Urea cycle
R_EX_gly_LPAREN_e_RPAREN_ (+)	-1	1	-1	-1	-1	0.557710524	guanidinoacetate N-methyltransferase (c)	#R_GACMTRc:Reverse	Urea cycle
R_EX_orn_LPAREN_e_RPAREN_ (-)	-1	1	-1	-1	-1	0.557710524	glycine amidinotransferase (c)	#R_GLYAMDTRc:Reverse	Urea cycle
R_EX_pe_hs_LPAREN_e_RPAREN_ (-)	1	-1	-1	-1	1	0.887180928	glycine amidinotransferase (c)	#glycine amidinotransferase (c): M_gly_c + M_arg_L_c = M_orn_c + M_gudac_c	Urea cycle
R_EX_pglyc_hs_LPAREN_e_RPAREN_ (-)	1	-1	-1	-1	1	0.887180928	methyglyoxylate synthase 2 (from g3p)	#methyglyoxylate synthase 2 (from g3p): M_g3p_c = M_pi_c + M_mthgxl_c	Pyruvate metabolism
R_EX_prpp_LPAREN_e_RPAREN_ (+)	1	-1	-1	-1	1	0.887180928	phosphatidylglycerol transport	#R_PGLYCt:Reverse	Transport, extracellular
R_EX_spmd_LPAREN_e_RPAREN_ (-)	-1	1	1	1	-1	0.887180928	phosphatidylglycerol transport	#phosphatidylglycerol transport: M_pglyc_hs_e = M_pglyc_hs_c	Transport, extracellular
R_EX_uri_LPAREN_e_RPAREN_ (+)	1	-1	-1	-1	1	0.887180928	Phosphatidylglycerol phosphate phosphatase (homo sapiens)	#Phosphatidylglycerol phosphate phosphatase (homo sapiens): M_h2o_c + M_pgp_hs_c = M_pi_c + M_pglyc_hs_c	Glycerophospholipid metabolism
R_G3PD1 (+)	1	-1	-1	-1	1	0.887180928	phosphatidyl-CMP: glycerophosphate phosphatidyltransferase	#phosphatidyl-CMP: glycerophosphate phosphatidyltransferase: M_cdpdag_hs_c + M_glyc3p_c = M_h_c + M_cmp_c + M_pgp_hs_c	Glycerophospholipid metabolism
R_MGSA (+)	1	-1	-1	-1	1	0.887180928	Propanoyl-CoA:FAD 2,3-oxidoreductase, mitochondrial	#Propanoyl-CoA:FAD 2,3-oxidoreductase, mitochondrial: M_ppcoa_m + M_fad_m = M_fadh2_m + M_prpncoa_m	Propanoate metabolism
R_PEt (+)	1	-1	-1	-1	1	0.887180928	phosphoribosylpyrophosphate synthetase	#R_PRPPS:Reverse	Pentose phosphate pathway
R_PGCD (+)	-1	1	1	1	-1	0.887180928	phosphoribosylpyrophosphate synthetase	#phosphoribosylpyrophosphate synthetase: M_atp_c + M_r5p_c = M_h_c + M_amp_c + M_prpp_c	Pentose phosphate pathway
R_PGLYCt (+)	1	-1	-1	-1	1	0.887180928	diffusion of putriscine into the endothelial cells	#diffusion of putriscine into the endothelial cells: M_ptrc_e = M_ptrc_c	Transport, extracellular
R_PRPPS (+)	1	-1	-1	-1	1	0.887180928	AMP:pyrophosphate phosphoribosyltransferase Purine metabolism EC:2.4.2.7	#R_r0051:Reverse	Purine catabolism
R_PSERT (+)	-1	1	1	1	-1	0.887180928	AMP:pyrophosphate phosphoribosyltransferase Purine metabolism EC:2.4.2.7	#AMP:pyrophosphate phosphoribosyltransferase Purine metabolism EC:2.4.2.7: M_amp_e + M_ppi_e = M_ade_e + M_prpp_e	Purine catabolism
R_PSP_L (+)	-1	1	1	1	-1	0.887180928	citrate hydro-lyase Citrate cycle (TCA cycle) / Glyoxylate and dicarboxylate metabolism EC:4.2.1.4	#citrate hydro-lyase Citrate cycle (TCA cycle) / Glyoxylate and dicarboxylate metabolism EC:4.2.1.4: M_cit_m = M_h2o_m + M_HC00342_m	Unassigned
R_r0051 (+)	1	-1	-1	-1	1	0.887180928	citrate hydro-lyase Citrate cycle (TCA cycle) / Glyoxylate and dicarboxylate metabolism EC:4.2.1.4	#R_r0317:Reverse	Unassigned
R_r0317 (+)	1	-1	-1	-1	1	0.887180928	isocitrate hydro-lyase Citrate cycle (TCA cycle) / Glyoxylate and dicarboxylate metabolism EC:4.2.1.3	#isocitrate hydro-lyase Citrate cycle (TCA cycle) / Glyoxylate and dicarboxylate metabolism EC:4.2.1.3: M_icit_m = M_h2o_m + M_HC00342_m	Unassigned
R_r0339 (+)	-1	1	1	1	-1	0.887180928	isocitrate hydro-lyase Citrate cycle (TCA cycle) / Glyoxylate and dicarboxylate metabolism EC:4.2.1.3	#R_r0426:Reverse	Unassigned
R_r0426 (-)	-1	1	1	1	-1	0.887180928	ribose-5-phosphate isomerase	#R_RPI:Reverse	Pentose phosphate pathway
R_r0942 (-)	1	-1	-1	-1	1	0.887180928	ribose-5-phosphate isomerase	#ribose-5-phosphate isomerase: M_r5p_c = M_ru5p_D_c	Pentose phosphate pathway
R_r1632 (-)	1	-1	-1	-1	1	0.887180928	spermidine synthase	#spermidine synthase: M_ametam_c + M_ptrc_c = M_h_c + M_5mta_c + M_spmd_c	Urea cycle
R_r1632 (+)	-1	0	0	0	-1	0.887180928	Creatine transport (sodium symport) (2:1)	#Creatine transport (sodium symport) (2:1): 2.0 M_na1_e + M_creat_e = 2.0 M_na1_c + M_creat_c	Transport, extracellular
R_r2439 (+)	1	-1	0	0	1	0.66145331	Creatine transport (sodium symport) (2:1)	#R_CREATt4_2_r:Reverse	Transport, extracellular
R_RPI (-)	-1	0	0	0	-1	0.887180928	AMP exchange	#R_EX_amp_LPAREN_e_RPAREN_:Reverse	Exchange/demand reaction
R_SO4CLtex2 (+)	1	0	0	0	0	0.560307249	AMP exchange	#AMP exchange: M_amp_e =	Exchange/demand reaction
R_SO4OXAtex2 (+)	0	-1	-1	-1	0	0.887180928	exchange reaction for Glycine	#R_EX_gly_LPAREN_e_RPAREN_:Reverse	Exchange/demand reaction
R_SO4t4_2 (-)	0	1	1	1	0	0.887180928	exchange reaction for Glycine	#exchange reaction for Glycine: M_gly_e =	Exchange/demand reaction
R_ADEt (-)	-1	1	1	1	-1	0.887180928	Ornithine exchange	#R_EX_orn_LPAREN_e_RPAREN_:Reverse	Exchange/demand reaction
R_DCYTt (-)	0	-1	-1	-1	0	0.887180928	exchange reaction for phosphatidylethanolamine	#exchange reaction for phosphatidylethanolamine: M_pe_hs_e =	Exchange/demand reaction
R_DM_dttp_n_ (+)	0	1	1	1	0	0.887180928	exchange reaction for phosphatidylethanolamine	#R_EX_pe_hs_LPAREN_e_RPAREN_:Reverse	Exchange/demand reaction
R_DTTPtm (+)	0	1	1	1	0	0.887180928	exchange reaction for Uridine	#exchange reaction for Uridine: M_uri_e =	Exchange/demand reaction
R_EX_dgmp_LPAREN_e_RPAREN_ (-)	-1	1	1	1	-1	0.887180928	methylglyoxal synthase	#methylglyoxal synthase: M_dhap_c = M_pi_c + M_mthgxl_c	Pyruvate metabolism
R_EX_dgtp_LPAREN_e_RPAREN_ (+)	0	1	1	1	0	0.887180928	phosphatidylethanolamine transport	#phosphatidylethanolamine transport: M_pe_hs_e = M_pe_hs_c	Transport, extracellular
R_EX_gly_LPAREN_e_RPAREN_ (-)	0	-1	-1	-1	0	0.887180928	phosphatidylethanolamine transport	#R_PEt:Reverse	Transport, extracellular
R_EX_pe_hs_LPAREN_e_RPAREN_ (+)	-1	1	1	1	-1	0.887180928	phosphoglycerate dehydrogenase	#phosphoglycerate dehydrogenase: M_nad_c + M_3pg_c = M_h_c + M_nadh_c + M_3php_c	Glycine, serine, alanine and threonine metabolism
R_EX_ppi_LPAREN_e_RPAREN_ (+)	-1	1	1	1	-1	0.887180928	phosphoserine transaminase	#phosphoserine transaminase: M_glu_L_c + M_3php_c = M_h_c + M_akg_c + M_pser_L_c	Glycine, serine, alanine and threonine metabolism
R_PEt (-)	-1	1	1	1	-1	0.887180928	phosphoserine phosphatase (L-serine)	#phosphoserine phosphatase (L-serine): M_h2o_c + M_h_c + M_pser_L_c = M_pi_c + M_ser_L_c	Glycine, serine, alanine and threonine metabolism
R_r0410 (-)	-1	1	1	1	-1	0.887180928	ATP:(R)-glycerate 3-phosphotransferase Glycine, serine and threonine metabolism EC:2.7.1.31	#ATP:(R)-glycerate 3-phosphotransferase Glycine, serine and threonine metabolism EC:2.7.1.31: M_atp_c + M_glyc_R_c + 2.0 M_h_c = M_adp_c + M_3pg_c	Unassigned
R_RPEc (+)	-1	0	0	0	-1	0.887180928	Amino Acid-Polyamine-Organocation (APC) TCDB:2.A.3.8.1	#Amino Acid-Polyamine-Organocation (APC) TCDB:2.A.3.8.1: M_thr_L_c + M_tyr_L_e = M_thr_L_e + M_tyr_L_c	Transport, extracellular
R_VITD3t (+)	-1	0	0	0	-1	0.887180928	Amino Acid-Polyamine-Organocation (APC) TCDB:2.A.3.8.1	#R_r1632:Reverse	Transport, extracellular
R_CYTK8 (-)	-1	0	0	0	-1	0.887180928	Zinc (Zn2+)-Iron (Fe2+) Permease (ZIP), TCDB:2.A.53.2.2	#Zinc (Zn2+)-Iron (Fe2+) Permease (ZIP), TCDB:2.A.53.2.2: M_hco3_c + M_so4_e = M_hco3_e + M_so4_c	Transport, extracellular
R_UMPKn (-)	-1	0	0	0	-1	0.887180928	sulfate transport via chloride countertransport (2:1)	#sulfate transport via chloride countertransport (2:1): M_cl_c + 2.0 M_so4_e = M_cl_e + 2.0 M_so4_c	Transport, extracellular
R_CYTK13 (-)	-1	0	0	0	-1	0.887180928	sulfate transport via oxalate countertransport (2:1)	#sulfate transport via oxalate countertransport (2:1): M_oxa_c + 2.0 M_so4_e = M_oxa_e + 2.0 M_so4_c	Transport, extracellular
R_CYTK5 (+)	-1	0	0	0	-1	0.887180928	sulfate transport via sodium symport	#R_SO4t4_2:Reverse	Transport, extracellular
R_CYTK6 (+)	0	-1	-1	-1	0	0.887180928	deoxycytidine transport via diffusion	#R_DCYTt:Reverse	Transport, extracellular
R_CYTK9n (-)	0	-1	-1	-1	0	0.887180928	DM dttp(n)	#DM dttp(n): M_dttp_n =	Exchange/demand reaction
R_DURIK1 (+)	0	-1	-1	-1	0	0.887180928	transport of dTTP into mitochondria	#transport of dTTP into mitochondria: M_dttp_c = M_dttp_m	Transport, mitochondrial
R_UMPK2 (-)	0	-1	-1	-1	0	0.887180928	Exchange of dGMP(2-)	#R_EX_dgmp_LPAREN_e_RPAREN_:Reverse	Exchange/demand reaction
R_CYTK8 (+)	0	-1	-1	-1	0	0.887180928	Exchange of dGTP	#Exchange of dGTP: M_dgtp_e =	Exchange/demand reaction
R_UMPK6n (+)	0	-1	-1	-1	0	0.887180928	exchange reaction for ppi	#exchange reaction for ppi: M_ppi_e =	Exchange/demand reaction
R_UMPK7n (-)	0	-1	-1	-1	0	0.887180928	2-Deoxyguanosine 5-triphosphate pyrophosphohydrolase Purine metabolism EC:3.6.1.19	#R_r0410:Reverse	Pyrimidine catabolism
R_UMPKn (+)	0	-1	-1	-1	0	0.887180928	Vitamin D3 release	#Vitamin D3 release: M_vitd3_c = M_vitd3_e	Transport, extracellular
R_CYTK13 (+)	1	1	0	-1	1	0.836726292	cytidylate kinase (CMP,dATP)	#R_CYTK8:Reverse	Nucleotide interconversion
R_CYTK5 (-)	-1	-1	0	1	-1	0.836726292	cytidylate kinase (CMP,dATP)	#cytidylate kinase (CMP,dATP): M_datp_c + M_cmp_c = M_dadp_c + M_cdp_c	Nucleotide interconversion
R_CYTK6 (-)	1	1	0	-1	1	0.836726292	UMP kinase, nuclear	#R_UMPKn:Reverse	Nucleotide interconversion
R_UMPK2 (+)	-1	-1	0	1	-1	0.836726292	UMP kinase, nuclear	#UMP kinase, nuclear: M_atp_n + M_ump_n = M_udp_n + M_adp_n	Nucleotide interconversion
R_EX_dag_hs_LPAREN_e_RPAREN_ (-)	1	-1	0	1	1	0.836726292	cytidylate kinase (dCMP,dATP)	#cytidylate kinase (dCMP,dATP): M_datp_c + M_dcmp_c = M_dadp_c + M_dcdp_c	Nucleotide interconversion
R_EX_dag_hs_LPAREN_e_RPAREN_ (+)	-1	1	0	-1	-1	0.836726292	cytidylate kinase (dCMP,dATP)	#R_CYTK13:Reverse	Nucleotide interconversion
R_EX_val_L_LPAREN_e_RPAREN_ (+)	1	-1	0	1	1	0.836726292	cytidylate kinase (dCMP)	#R_CYTK5:Reverse	Nucleotide interconversion
R_DM_dttp_m_ (+)	-1	1	0	-1	-1	0.836726292	cytidylate kinase (dCMP)	#cytidylate kinase (dCMP): M_ctp_c + M_dcmp_c = M_cdp_c + M_dcdp_c	Nucleotide interconversion
R_EX_val_L_LPAREN_e_RPAREN_ (-)	-1	1	0	-1	-1	0.836726292	cytidylate kinase (CMP,CTP)	#cytidylate kinase (CMP,CTP): M_cmp_c + M_ctp_c = 2.0 M_cdp_c	Nucleotide interconversion
R_MDH (-)	1	-1	0	1	1	0.836726292	cytidylate kinase (CMP,CTP)	#R_CYTK6:Reverse	Nucleotide interconversion
R_MDH (+)	-1	1	0	-1	-1	0.836726292	cytidylate kinase (CMP,dCTP),nuclear	#R_CYTK9n:Reverse	Nucleotide interconversion
R_CREATt4_2_r (-)	-1	1	0	-1	-1	0.836726292	deoxyuridine kinase (ATP:Deoxyuridine)	#deoxyuridine kinase (ATP:Deoxyuridine): M_atp_c + M_duri_c + 2.0 M_h_c = M_adp_c + M_dump_c	Nucleotide interconversion
R_DOLMANP_Lter (+)	1	-1	0	1	1	0.836726292	UMP kinase (CTP)	#UMP kinase (CTP): M_ctp_c + M_ump_c = M_udp_c + M_cdp_c	Nucleotide interconversion
R_DOLPMT3_Ler (+)	-1	1	0	-1	-1	0.836726292	UMP kinase (CTP)	#R_UMPK2:Reverse	Nucleotide interconversion
R_DOLPMT4_Ler (+)	-1	-1	0	1	-1	0.836726292	UMP kinase (dCTP),nuclear	#UMP kinase (dCTP),nuclear: M_dctp_n + M_ump_n = M_dcdp_n + M_udp_n	Nucleotide interconversion
R_ASPGLUm (+)	-1	-1	0	1	-1	0.836726292	UMP kinase (dGTP),nuclear	#R_UMPK7n:Reverse	Nucleotide interconversion
R_ASPTAm (-)	0	1	1	1	-1	0.805462508	exchange reaction for diglyceride	#exchange reaction for diglyceride: M_dag_hs_e =	Exchange/demand reaction
R_CITL (+)	0	-1	-1	-1	1	0.805462508	exchange reaction for diglyceride	#R_EX_dag_hs_LPAREN_e_RPAREN_:Reverse	Exchange/demand reaction
R_CYTK12 (+)	0	-1	1	1	1	0.786879317	L-Valine exchange	#R_EX_val_L_LPAREN_e_RPAREN_:Reverse	Exchange/demand reaction
R_CYTK3 (-)	0	1	-1	-1	-1	0.786879317	L-Valine exchange	#L-Valine exchange: M_val_L_e =	Exchange/demand reaction
R_DADNK (+)	0	-1	1	1	1	0.786879317	dTTP demand	#dTTP demand: M_dttp_m =	Exchange/demand reaction
R_DAGt (+)	-1	-1	0	0	1	0.73265908	malate dehydrogenase	#malate dehydrogenase: M_nad_c + M_mal_L_c = M_h_c + M_nadh_c + M_oaa_c	Citric acid cycle
R_DINt (+)	1	1	0	0	-1	0.73265908	malate dehydrogenase	#R_MDH:Reverse	Citric acid cycle
R_EBP1r (+)	0	0	1	-1	-1	0.659719141	dolichol-phosphate mannose flippase (liver)	#dolichol-phosphate mannose flippase (liver): 0.1 M_dolmanp_L_c = 0.1 M_dolmanp_L_r	N-glycan synthesis
R_EX_amp_LPAREN_e_RPAREN_ (+)	0	0	1	-1	-1	0.659719141	dolichyl-phosphate-mannose-glycolipid alpha-mannosyltransferase (liver)	#dolichyl-phosphate-mannose-glycolipid alpha-mannosyltransferase (liver): M_gdpmann_c + 0.1 M_dolp_L_c = M_gdp_c + 0.1 M_dolmanp_L_c	N-glycan synthesis
R_EX_atp_LPAREN_e_RPAREN_ (+)	0	0	1	-1	-1	0.659719141	dolichyl-phosphate-mannose-glycolipid alpha-mannosyltransferase (liver)	#dolichyl-phosphate-mannose-glycolipid alpha-mannosyltransferase (liver): 0.1 M_dolp_L_r = 0.1 M_dolp_L_c	N-glycan synthesis
R_EX_CE4633_LPAREN_e_RPAREN_ (-)	0	-1	-1	-1	-1	0.560307249	aspartate-glutamate mitochondrial shuttle	#aspartate-glutamate mitochondrial shuttle: M_h_c + M_glu_L_c + M_asp_L_m = M_h_m + M_glu_L_m + M_asp_L_c	Transport, mitochondrial
R_EX_cl_LPAREN_e_RPAREN_ (+)	0	-1	-1	-1	-1	0.560307249	aspartate transaminase	#R_ASPTAm:Reverse	Alanine and aspartate metabolism
R_EX_gthrd_LPAREN_e_RPAREN_ (-)	0	0	-1	0	0	0.529675644	aspartate transaminase	#aspartate transaminase: M_akg_m + M_asp_L_m = M_glu_L_m + M_oaa_m	Alanine and aspartate metabolism
R_EX_met_L_LPAREN_e_RPAREN_ (-)	1	-1	-1	-1	-1	0.560307249	Citrate lyase	#Citrate lyase: M_cit_c = M_ac_c + M_oaa_c	Citric acid cycle
R_EX_sbt_DASH_d_LPAREN_e_RPAREN_ (-)	-1	1	1	1	1	0.560307249	cytidylate kinase (dCMP,dCTP)	#R_CYTK12:Reverse	Nucleotide interconversion
R_ILEt5m (+)	1	-1	-1	-1	-1	0.560307249	cytidylate kinase (dCMP,dCTP)	#cytidylate kinase (dCMP,dCTP): M_dcmp_c + M_dctp_c = 2.0 M_dcdp_c	Nucleotide interconversion
R_ILETA (-)	-1	-1	-1	1	-1	0.557710524	cytidylate kinase (CMP)(GTP)	#cytidylate kinase (CMP)(GTP): M_gtp_c + M_cmp_c = M_gdp_c + M_cdp_c	Nucleotide interconversion
R_ILETAm (+)	-1	-1	-1	-1	1	0.560307249	cytidylate kinase (CMP)(GTP)	#R_CYTK3:Reverse	Nucleotide interconversion
R_IMPD (+)	1	-1	-1	-1	-1	0.560307249	deoxyadenosine kinase	#deoxyadenosine kinase: M_atp_c + M_dad_2_c + 2.0 M_h_c = M_adp_c + M_damp_c	Nucleotide interconversion
R_L_LACt2r (+)	-1	-1	-1	-1	1	0.560307249	diacylglycerol transport	#diacylglycerol transport: M_dag_hs_e = M_dag_hs_c	Transport, extracellular
R_L_LACt4r (-)	1	1	1	1	-1	0.560307249	diacylglycerol transport	#R_DAGt:Reverse	Transport, extracellular
R_LEUTA (-)	0	-1	-1	-1	-1	0.560307249	deoxyinosine transport via diffusion	#deoxyinosine transport via diffusion: M_din_e = M_din_c	Transport, extracellular
R_LPS2e (+)	1	-1	-1	-1	-1	0.560307249	3-beta-hydroxysteroid-delta(8),delta(7)-isomerase	#3-beta-hydroxysteroid-delta(8),delta(7)-isomerase: M_zymst_r = M_chlstol_r	Cholesterol metabolism
R_MMSAD3m (+)	-1	-1	-1	-1	0	0.560307249	ATP exchange	#ATP exchange: M_atp_e =	Exchange/demand reaction
R_NDPK1 (-)	1	-1	-1	-1	-1	0.560307249	hypochlorous acid exchange	#R_EX_CE4633_LPAREN_e_RPAREN_:Reverse	Exchange/demand reaction
R_NDPK1n (+)	1	-1	-1	-1	-1	0.560307249	exchange reaction for Chloride	#exchange reaction for Chloride: M_cl_e =	Exchange/demand reaction
R_NDPK2n (+)	1	0	0	0	0	0.560307249	Reduced glutathione exchange	#R_EX_gthrd_LPAREN_e_RPAREN_:Reverse	Exchange/demand reaction
R_NDPK8n (-)	-1	0	-1	-1	0	0.19004259	Reduced glutathione exchange	#Reduced glutathione exchange: M_gthrd_e =	Exchange/demand reaction
R_NTD10 (+)	-1	1	1	1	1	0.560307249	L-Methionine exchange	#L-Methionine exchange: M_met_L_e =	Exchange/demand reaction
R_PTPATe (+)	1	-1	-1	-1	-1	0.560307249	L-Methionine exchange	#R_EX_met_L_LPAREN_e_RPAREN_:Reverse	Exchange/demand reaction
R_r0130 (-)	1	-1	-1	-1	-1	0.560307249	exchange reaction for D-Sorbitol	#R_EX_sbt_DASH_d_LPAREN_e_RPAREN_:Reverse	Exchange/demand reaction
R_r0331 (+)	-1	1	1	1	1	0.560307249	exchange reaction for D-Sorbitol	#exchange reaction for D-Sorbitol: M_sbt_D_e =	Exchange/demand reaction
R_r0345 (+)	-1	-1	-1	-1	0	0.560307249	Isoleucine mitochondrial transport	#Isoleucine mitochondrial transport: M_ile_L_c = M_ile_L_m	Transport, mitochondrial
R_r0355 (+)	-1	-1	-1	-1	0	0.560307249	isoleucine transaminase	#R_ILETA:Reverse	Valine, leucine, and isoleucine metabolism
R_r0688 (+)	-1	-1	-1	-1	0	0.560307249	isoleucine transaminase, mitochondrial	#isoleucine transaminase, mitochondrial: M_akg_m + M_ile_L_m = M_glu_L_m + M_3mop_m	Valine, leucine, and isoleucine metabolism
R_r0783 (-)	-1	-1	-1	-1	1	0.560307249	IMP dehydrogenase	#IMP dehydrogenase: M_h2o_c + M_nad_c + M_imp_c = M_h_c + M_nadh_c + M_xmp_c	Nucleotide interconversion
R_r0801 (-)	1	1	1	1	-1	0.560307249	L-lactate reversible transport via proton symport	#R_L_LACt2r:Reverse	Transport, extracellular
R_r0921 (+)	-1	-1	-1	-1	1	0.560307249	L-lactate reversible transport via proton symport	#L-lactate reversible transport via proton symport: M_h_e + M_lac_L_e = M_h_c + M_lac_L_c	Transport, extracellular
R_r0975 (+)	1	1	1	1	-1	0.560307249	L-lactate reversible transport via sodium symport	#L-lactate reversible transport via sodium symport: M_na1_e + M_lac_L_e = M_na1_c + M_lac_L_c	Transport, extracellular
R_r1380 (-)	-1	-1	-1	-1	1	0.560307249	L-lactate reversible transport via sodium symport	#R_L_LACt4r:Reverse	Transport, extracellular
R_r1431 (+)	-1	-1	-1	-1	0	0.560307249	leucine transaminase	#R_LEUTA:Reverse	Valine, leucine, and isoleucine metabolism
R_r2079 (+)	0	-1	-1	-1	-1	0.560307249	lipase, extracellular	#lipase, extracellular: M_h2o_e + M_dag_hs_e = M_h_e + M_mag_hs_e + M_Rtotal_e	Fatty acid oxidation
R_r2310 (-)	-1	-1	-1	-1	1	0.560307249	methylmalonate-semialdehyde dehydrogenase (malonic semialdehyde), mitochondrial	#methylmalonate-semialdehyde dehydrogenase (malonic semialdehyde), mitochondrial: M_coa_m + M_nad_m + M_msa_m = M_co2_m + M_nadh_m + M_accoa_m	Propanoate metabolism
R_r2310 (+)	-1	-1	-1	-1	1	0.560307249	nucleoside-diphosphate kinase (ATP:GDP)	#R_NDPK1:Reverse	Nucleotide interconversion
R_RE1342C (+)	1	1	1	1	-1	0.560307249	nucleoside-diphosphate kinase (ATP:GDP)	#nucleoside-diphosphate kinase (ATP:GDP): M_atp_c + M_gdp_c + 3.0 M_h_c = M_adp_c + M_gtp_c	Nucleotide interconversion
R_RE1807C (-)	1	1	1	1	-1	0.560307249	nucleoside-diphosphate kinase (ATP:GDP), nuclear	#R_NDPK1n:Reverse	Nucleotide interconversion
R_RE2513E (-)	-1	-1	-1	-1	1	0.560307249	nucleoside-diphosphate kinase (ATP:GDP), nuclear	#nucleoside-diphosphate kinase (ATP:GDP), nuclear: M_atp_n + M_gdp_n = M_adp_n + M_gtp_n	Nucleotide interconversion
R_SBT_Dtde (-)	1	1	1	1	-1	0.560307249	nucleoside-diphosphate kinase (ATP:UDP), nuclear	#R_NDPK2n:Reverse	Nucleotide interconversion
R_SRTNt6_2_r (-)	-1	-1	-1	-1	1	0.560307249	nucleoside-diphosphate kinase (ATP:UDP), nuclear	#nucleoside-diphosphate kinase (ATP:UDP), nuclear: M_atp_n + M_udp_n = M_utp_n + M_adp_n	Nucleotide interconversion
R_SRTNt6_2_r (+)	-1	-1	-1	-1	1	0.560307249	nucleoside-diphosphate kinase (ATP:dADP), nuclear	#R_NDPK8n:Reverse	Nucleotide interconversion
R_VALt5m (+)	1	1	1	1	-1	0.560307249	nucleoside-diphosphate kinase (ATP:dADP), nuclear	#nucleoside-diphosphate kinase (ATP:dADP), nuclear: M_atp_n + M_dadp_n = M_datp_n + M_adp_n	Nucleotide interconversion
R_VALTA (-)	-1	-1	-1	-1	1	0.560307249	5'-nucleotidase (XMP)	#5'-nucleotidase (XMP): M_h2o_c + M_xmp_c = M_pi_c + M_xtsn_c	Nucleotide interconversion
R_VALTAm (+)	-1	-1	-1	-1	0	0.560307249	PTPATe	#PTPATe: M_atp_e + M_pan4p_e = M_ppi_e + M_dpcoa_e	Transport, extracellular
R_3MOBte (+)	1	0	0	0	0	0.560307249	gamma-glutamyltranspeptidase Glutathione metabolism EC:3.4.11.4	#R_r0130:Reverse	Glutathione metabolism
R_5ADTSTSTERONEtr (+)	-1	0	-1	-1	0	0.19004259	gamma-glutamyltranspeptidase Glutathione metabolism EC:3.4.11.4	#gamma-glutamyltranspeptidase Glutathione metabolism EC:3.4.11.4: M_h2o_e + M_gthrd_e = M_cgly_e + M_glu_L_e	Glutathione metabolism
R_ACALDtm (-)	1	-1	-1	-1	-1	0.560307249	5,6-Dihydrothymine:NAD+ oxidoreductase Pyrimidine metabolism EC:1.3.1.1	#5,6-Dihydrothymine:NAD+ oxidoreductase Pyrimidine metabolism EC:1.3.1.1: M_h_m + M_nadh_m + M_thym_m = M_nad_m + M_56dthm_m	Pyrimidine catabolism
R_ACOAD10m (+)	-1	1	1	1	1	0.560307249	ATP:AMP phosphotransferase Purine metabolism EC:2.7.4.11	#R_r0345:Reverse	Nucleotide interconversion
R_ADKd (+)	1	-1	-1	-1	-1	0.560307249	ATP:AMP phosphotransferase Purine metabolism EC:2.7.4.11	#ATP:AMP phosphotransferase Purine metabolism EC:2.7.4.11: M_atp_c + M_damp_c + 3.0 M_h_c = M_adp_c + M_dadp_c	Nucleotide interconversion
R_ALDD2xm (+)	1	-1	-1	-1	-1	0.560307249	Glycolysis / Glyconeogenesis EC:2.7.1.1	#Glycolysis / Glyconeogenesis EC:2.7.1.1: M_datp_c + M_glc_D_c = M_h_c + M_dadp_c + M_g6p_c	Glycolysis/gluconeogenesis
R_ATPH1e (+)	-1	1	1	1	1	0.560307249	3alpha,7alpha-Dihydroxy-5beta-cholestan-26-al:NAD+ oxidoreductase Bile acid biosynthesis EC:1.2.1.3	#R_r0688:Reverse	Bile acid synthesis
R_ATPH2e (+)	1	-1	-1	-1	-1	0.560307249	3alpha,7alpha-Dihydroxy-5beta-cholestan-26-al:NAD+ oxidoreductase Bile acid biosynthesis EC:1.2.1.3	#3alpha,7alpha-Dihydroxy-5beta-cholestan-26-al:NAD+ oxidoreductase Bile acid biosynthesis EC:1.2.1.3: M_h2o_c + M_nad_c + M_xol7ah2al_c = 2.0 M_h_c + M_nadh_c + M_dhcholestanate_c	Bile acid synthesis
R_CHOLK (+)	-1	1	1	1	1	0.560307249	lanosterol D24-reductase Biosynthesis of steroids EC:1.3.1.72	#lanosterol D24-reductase Biosynthesis of steroids EC:1.3.1.72: M_nadp_r + M_lthstrl_r = M_h_r + M_nadph_r + M_chlstol_r	Cholesterol metabolism
R_CYTK12 (-)	1	-1	-1	-1	-1	0.560307249	lanosterol D24-reductase Biosynthesis of steroids EC:1.3.1.72	#R_r0783:Reverse	Cholesterol metabolism
R_DAGt (-)	1	1	1	1	-1	0.560307249	Mitochondrial Carrier (MC) TCDB:2.A.29.21.1	#Mitochondrial Carrier (MC) TCDB:2.A.29.21.1: M_gtp_c + M_gdp_m = M_gdp_c + M_gtp_m	Transport, mitochondrial
R_DHCR242r (+)	-1	-1	-1	-1	1	0.560307249	Mitochondrial Carrier (MC) TCDB:2.A.29.21.1	#R_r0801:Reverse	Transport, mitochondrial
R_DM_pmtcoa_LPAREN_r_RPAREN_ (+)	1	-1	-1	-1	-1	0.560307249	Postulated transport reaction	#Postulated transport reaction: M_thym_c = M_thym_m	Transport, mitochondrial
R_DPCOAK (+)	1	-1	-1	-1	-1	0.560307249	Facilitated diffusion	#Facilitated diffusion: M_56dthm_m = M_56dthm_c	Transport, mitochondrial
R_DPCOAPPe (+)	1	-1	-1	-1	-1	0.560307249	delta24-sterol reductase Biosynthesis of steroids EC:1.3.1.72	#R_r1380:Reverse	Cholesterol metabolism
R_EBP2r (+)	1	-1	-1	-1	-1	0.560307249	2-Deoxyuridine 5-diphosphate:oxidized-thioredoxin 2-oxidoreductase Pyrimidine metabolism EC:1.17.4.1	#2-Deoxyuridine 5-diphosphate:oxidized-thioredoxin 2-oxidoreductase Pyrimidine metabolism EC:1.17.4.1: M_h2o_m + M_dadp_m + M_trdox_m = M_adp_m + M_trdrd_m	Unassigned
R_EX_3mob_LPAREN_e_RPAREN_ (-)	-1	-1	-1	1	-1	0.557710524	Major Facilitator(MFS) TCDB:2.A.1.13.1	#R_r2079:Reverse	Transport, extracellular
R_EX_adp (-)	1	-1	-1	-1	-1	0.560307249	Major Facilitator(MFS) TCDB:2.A.1.13.1	#Major Facilitator(MFS) TCDB:2.A.1.13.1: M_acac_c + M_pyr_e = M_pyr_c + M_acac_e	Transport, extracellular
R_EX_CE0074_LPAREN_e_RPAREN_ (-)	-1	-1	-1	-1	0	0.560307249	Resistance-Nodulation-Cell Division (RND) TCDB:2.A.60.1.14	#Resistance-Nodulation-Cell Division (RND) TCDB:2.A.60.1.14: M_hco3_c + M_gthrd_c + M_srtn_e = M_hco3_e + M_srtn_c + M_gthrd_e	Transport, extracellular
R_EX_gluala_LPAREN_e_RPAREN_ (-)	-1	-1	-1	-1	0	0.560307249	Resistance-Nodulation-Cell Division (RND) TCDB:2.A.60.1.14	#R_r2310:Reverse	Transport, extracellular
R_EX_mercplaccys_LPAREN_e_RPAREN_ (+)	-1	1	1	1	1	0.560307249	RE1342	#R_RE1342C:Reverse	Fructose and mannose metabolism
R_EX_met_L_LPAREN_e_RPAREN_ (+)	1	-1	-1	-1	-1	0.560307249	RE1342	#RE1342: M_nad_c + M_sbt_D_c = M_h_c + M_nadh_c + M_glc_D_c	Fructose and mannose metabolism
R_EX_sbt_DASH_d_LPAREN_e_RPAREN_ (+)	1	-1	-1	-1	-1	0.560307249	RE1807	#R_RE1807C:Reverse	Bile acid synthesis
R_EX_tststerone_LPAREN_e_RPAREN_ (-)	-1	1	1	1	1	0.560307249	RE1807	#RE1807: M_h2o_c + M_nadp_c + M_xol7ah2al_c = 2.0 M_h_c + M_nadph_c + M_dhcholestanate_c	Bile acid synthesis
R_EX_urate_LPAREN_e_RPAREN_ (+)	1	-1	-1	-1	-1	0.560307249	RE2513	#R_RE2513E:Reverse	Miscellaneous
R_FADH2tru (+)	0	1	1	1	1	0.560307249	D-sorbitol transport, extracellular	#D-sorbitol transport, extracellular: M_sbt_D_c = M_sbt_D_e	Transport, extracellular
R_FADtru (+)	0	-1	-1	-1	-1	0.560307249	D-sorbitol transport, extracellular	#R_SBT_Dtde:Reverse	Transport, extracellular
R_FATP8t (-)	-1	-1	-1	-1	0	0.560307249	Seratonin reversible transport in via sodium symport/potassium antiport (1:2)	#R_SRTNt6_2_r:Reverse	Transport, extracellular
R_GULNDer (+)	-1	-1	-1	-1	0	0.560307249	Seratonin reversible transport in via sodium symport/potassium antiport (1:2)	#Seratonin reversible transport in via sodium symport/potassium antiport (1:2): 2.0 M_na1_e + 2.0 M_k_c + M_srtn_e = 2.0 M_na1_c + M_srtn_c + 2.0 M_k_e	Transport, extracellular
R_INSTt4_2 (-)	-1	-1	-1	-1	0	0.560307249	valine transaminase	#R_VALTA:Reverse	Valine, leucine, and isoleucine metabolism
R_INSTt4_2 (+)	0	1	1	1	1	0.560307249	Transport of 3-methyl-2-oxobutanoate	#Transport of 3-methyl-2-oxobutanoate: M_3mob_e = M_3mob_c	Transport, extracellular
R_L_LACt2r (-)	-1	0	0	0	0	0.560307249	5 alpha dihydrotesterone intracellular transport	#5 alpha dihydrotesterone intracellular transport: M_5adtststerone_r = M_5adtststerone_c	Transport, endoplasmic reticular
R_L_LACt4r (+)	1	1	1	1	-1	0.560307249	acetaldehyde mitochondrial diffusion	#R_ACALDtm:Reverse	Transport, mitochondrial
R_LGNCt (+)	0	1	1	1	1	0.560307249	acyl-CoA dehydrogenase (2-methylbutanoyl-CoA), mitochondrial	#acyl-CoA dehydrogenase (2-methylbutanoyl-CoA), mitochondrial: M_2mbcoa_m + M_fad_m = M_2mb2coa_m + M_fadh2_m	Valine, leucine, and isoleucine metabolism
R_MCLACCYSR (+)	-1	1	1	1	1	0.560307249	adenylate kinase (d form)	#adenylate kinase (d form): M_damp_c + M_datp_c = 2.0 M_dadp_c	Nucleotide interconversion
R_MCLOR (-)	1	1	1	1	-1	0.560307249	aldehyde dehydrogenase (acetylaldehyde, NAD), mitochondrial	#aldehyde dehydrogenase (acetylaldehyde, NAD), mitochondrial: M_h2o_m + M_nad_m + M_acald_m = 2.0 M_h_m + M_nadh_m + M_ac_m	Glycolysis/gluconeogenesis
R_MERCPLACCYSt (+)	-1	0	0	0	0	0.560307249	ATP diphosphohydrolase	#ATP diphosphohydrolase: 2.0 M_h2o_e + M_atp_e = 3.0 M_h_e + M_amp_e + 2.0 M_pi_e	Nucleotide interconversion
R_NDPK1 (+)	-1	0	0	0	0	0.560307249	ATP diphosphohydrolase	#ATP diphosphohydrolase: M_h2o_e + M_adp_e = M_h_e + M_amp_e + M_pi_e	Nucleotide interconversion
R_NDPK1n (-)	1	1	1	1	-1	0.560307249	Choline kinase	#Choline kinase: M_atp_c + M_chol_c + 2.0 M_h_c = M_adp_c + M_cholp_c	Glycerophospholipid metabolism
R_NDPK2n (-)	-1	1	1	1	1	0.560307249	24-dehydrocholesterol reductase [Precursor]	#24-dehydrocholesterol reductase [Precursor]: M_fadh2_r + M_chlstol_r = M_fad_r + M_lthstrl_r	Cholesterol metabolism
R_NDPK8n (+)	-1	1	1	1	1	0.560307249	demand reaction for pmtcoa	#demand reaction for pmtcoa: M_pmtcoa_r =	Exchange/demand reaction
R_OXAHCOtex (+)	-1	1	1	1	1	0.560307249	dephospho-CoA kinase	#dephospho-CoA kinase: M_atp_c + M_dpcoa_c + 2.0 M_h_c = M_adp_c + M_coa_c	CoA synthesis
R_PNTK (+)	-1	0	0	0	0	0.560307249	Pyrophasphatase (dephospho-CoA, extracellular)	#Pyrophasphatase (dephospho-CoA, extracellular): M_h2o_e + M_dpcoa_e = 2.0 M_h_e + M_amp_e + M_pan4p_e	CoA synthesis
R_r0022 (+)	-1	1	1	1	1	0.560307249	3-beta-hydroxysteroid-delta(8),delta(7)-isomerase	#3-beta-hydroxysteroid-delta(8),delta(7)-isomerase: M_zymstnl_r = M_lthstrl_r	Cholesterol metabolism
R_r0345 (-)	0	1	1	1	1	0.560307249	Exchange of 3-methyl-2-oxobutanoate	#R_EX_3mob_LPAREN_e_RPAREN_:Reverse	Exchange/demand reaction
R_r0578 (+)	-1	0	0	0	0	0.560307249	adp exchange	#R_EX_adp:Reverse	Exchange/demand reaction
R_r0591 (-)	-1	1	1	1	1	0.560307249	alloxan exchange	#R_EX_CE0074_LPAREN_e_RPAREN_:Reverse	Exchange/demand reaction
R_r0679 (-)	-1	0	0	0	0	0.560307249	5-L-Glutamyl-L-alanine exchange	#R_EX_gluala_LPAREN_e_RPAREN_:Reverse	Exchange/demand reaction
R_r0688 (-)	-1	1	1	1	1	0.560307249	3-mercaptolactate-cysteine disulfide exchange	#3-mercaptolactate-cysteine disulfide exchange: M_mercplaccys_e =	Exchange/demand reaction
R_r0783 (+)	-1	0	0	0	0	0.560307249	Testosterone exchange	#R_EX_tststerone_LPAREN_e_RPAREN_:Reverse	Exchange/demand reaction
R_r0801 (+)	-1	1	1	1	1	0.560307249	Urate exchange	#Urate exchange: M_urate_e =	Exchange/demand reaction
R_RE1342C (-)	-1	1	1	1	1	0.560307249	FADH2 transporter, endoplasmic reticulum	#FADH2 transporter, endoplasmic reticulum: M_fadh2_c = M_fadh2_r	Transport, endoplasmic reticular
R_RE1519M (-)	-1	1	1	1	1	0.560307249	FAD transporter, endoplasmic reticulum	#FAD transporter, endoplasmic reticulum: M_fad_r = M_fad_c	Transport, endoplasmic reticular
R_RE1807C (+)	-1	0	0	0	0	0.560307249	fatty acid electroneutral transport	#R_FATP8t:Reverse	Transport, extracellular
R_RE2888E (-)	-1	0	0	0	0	0.560307249	gulonate dehydrogenase, endoplasmic reticulum	#gulonate dehydrogenase, endoplasmic reticulum: M_h_r + M_nadph_r + M_glcur_r = M_nadp_r + M_guln_r	Pentose phosphate pathway
R_RE3347C (+)	-1	0	0	0	0	0.560307249	inositol transport via sodium symport	#R_INSTt4_2:Reverse	Transport, extracellular
R_RE3626M (+)	-1	0	0	0	0	0.560307249	inositol transport via sodium symport	#inositol transport via sodium symport: 2.0 M_na1_e + M_inost_e = 2.0 M_na1_c + M_inost_c	Transport, extracellular
R_RNDR1 (+)	-1	0	0	0	0	0.560307249	fatty acid transport via diffusion	#fatty acid transport via diffusion: M_lgnc_e = M_lgnc_c	Transport, extracellular
R_SBT_Dtde (+)	-1	1	1	1	1	0.560307249	3-mercaptolactate:cysteine reductase	#3-mercaptolactate:cysteine reductase: M_nad_c + M_cys_L_c + M_mercplac_c = M_h_c + M_nadh_c + M_mercplaccys_c	Methionine and cysteine metabolism
R_SERLYSNaex (+)	-1	1	1	1	1	0.560307249	3-Mercaptolactate:NAD+ oxidoreductase	#R_MCLOR:Reverse	Methionine and cysteine metabolism
R_SR5ARr (+)	-1	1	1	1	1	0.560307249	3-mercaptolactate-cysteine disulfide transport, extracellular	#3-mercaptolactate-cysteine disulfide transport, extracellular: M_mercplaccys_c = M_mercplaccys_e	Transport, extracellular
R_TSTSTERONEt (+)	-1	0	0	0	0	0.560307249	oxalate transport via bicarbonate countertransport	#oxalate transport via bicarbonate countertransport: 2.0 M_hco3_c + M_oxa_e = 2.0 M_hco3_e + M_oxa_c	Transport, extracellular
R_TSTSTERONEtr (-)	-1	1	1	1	1	0.560307249	pantothenate kinase	#pantothenate kinase: M_atp_c + M_pnto_R_c + 2.0 M_h_c = M_adp_c + M_4ppan_c	CoA synthesis
R_5ADTSTSTERONEte (+)	0	0	0	0	-1	0.560307249	glutathione:NAD+ oxidoreductase Glutamate metabolism EC:1.8.1.7	#glutathione:NAD+ oxidoreductase Glutamate metabolism EC:1.8.1.7: M_nad_m + 2.0 M_gthrd_m = M_h_m + M_nadh_m + M_gthox_m	Glutathione metabolism
R_ALDD2x (+)	-1	1	1	1	1	0.560307249	ATP:pantothenate 4-phosphotransferase Pantothenate and CoA biosynthesis EC:2.7.1.33	#ATP:pantothenate 4-phosphotransferase Pantothenate and CoA biosynthesis EC:2.7.1.33: M_atp_c + M_ptth_c + 2.0 M_h_c = M_adp_c + M_pan4p_c	CoA synthesis
R_CLPNDCOAtx (-)	-1	1	1	1	1	0.560307249	Dephospho-CoA nucleotidohydrolase Pantothenate and CoA biosynthesis EC:3.6.1.9	#R_r0591:Reverse	CoA synthesis
R_CLPNDt (-)	-1	1	1	1	1	0.560307249	ATP:pantothenate 4-phosphotransferase Pantothenate and CoA biosynthesis EC:2.7.1.33	#R_r0679:Reverse	CoA catabolism
R_D3AIBTm (+)	-1	1	1	1	1	0.560307249	RE1519	#R_RE1519M:Reverse	Fatty acid oxidation
R_ESTRADIOLtr (+)	-1	1	1	1	1	0.560307249	RE2888	#R_RE2888E:Reverse	Purine catabolism
R_ESTRONEtr (-)	-1	1	1	1	1	0.560307249	RE3347	#RE3347: M_h_c + M_nadh_c + M_fad_c = M_nad_c + M_fadh2_c	Vitamin B2 metabolism
R_EX_5adtststerone_LPAREN_e_RPAREN_ (-)	-1	1	1	1	1	0.560307249	RE3626	#RE3626: M_o2_m + M_CE2431_m = M_h2o2_m + M_CE2435_m	Fatty acid oxidation
R_EX_CLPND_LPAREN_e_RPAREN_ (+)	-1	1	1	1	1	0.560307249	ribonucleoside-diphosphate reductase (ADP)	#ribonucleoside-diphosphate reductase (ADP): M_adp_c + M_trdrd_c = M_h2o_c + M_dadp_c + M_trdox_c + 3.0 M_h_c	Nucleotide interconversion
R_EX_inost_LPAREN_e_RPAREN_ (+)	-1	0	0	0	0	0.560307249	Serine/Lysine Na-dependent exchange (Ser in)	#Serine/Lysine Na-dependent exchange (Ser in): M_na1_e + M_ser_L_e + M_lys_L_c = M_na1_c + M_ser_L_c + M_lys_L_e	Transport, extracellular
R_EX_tetpent3_LPAREN_e_RPAREN_ (-)	-1	0	0	0	0	0.560307249	3-oxo-5-alpha-steroid 4-dehydrogenase	#3-oxo-5-alpha-steroid 4-dehydrogenase: M_h_r + M_nadph_r + M_tststerone_r = M_5adtststerone_r + M_nadp_r	Steroid metabolism
R_FACOAL2252 (-)	-1	0	0	0	0	0.560307249	Testosterone transport	#Testosterone transport: M_tststerone_e = M_tststerone_c	Transport, extracellular
R_FACOAL245_2 (+)	-1	0	0	0	0	0.560307249	testosterone intracellular transport	#R_TSTSTERONEtr:Reverse	Transport, endoplasmic reticular
R_FAOXC2452253x (+)	1	1	1	0	1	0.557710524	5 alpha dihydrotesterone transport	#5 alpha dihydrotesterone transport: M_5adtststerone_e = M_5adtststerone_c	Transport, extracellular
R_G6PDH1rer (-)	1	1	1	-1	1	0.557710524	aldehyde dehydrogenase (acetaldehyde, NAD)	#aldehyde dehydrogenase (acetaldehyde, NAD): M_h2o_c + M_nad_c + M_acald_c = 2.0 M_h_c + M_nadh_c + M_ac_c	Glycolysis/gluconeogenesis
R_G6PDH2rer (+)	1	1	1	-1	1	0.557710524	fatty acid intracellular transport	#R_CLPNDCOAtx:Reverse	Transport, peroxisomal
R_H2Otm (+)	1	1	1	-1	1	0.557710524	fatty acid transport via diffusion	#R_CLPNDt:Reverse	Transport, extracellular
R_H2Otn (+)	1	1	1	-1	1	0.557710524	D-3-Amino-isobutanoate:pyruvate aminotransferase, mitochondrial	#D-3-Amino-isobutanoate:pyruvate aminotransferase, mitochondrial: M_pyr_m + M_3aib_D_m = M_2mop_m + M_ala_L_m	Pyrimidine catabolism
R_HSD17B1 (-)	-1	-1	-1	1	-1	0.557710524	D-3-Amino-isobutanoate:pyruvate aminotransferase, mitochondrial	#R_D3AIBTm:Reverse	Pyrimidine catabolism
R_HSD17B7r (+)	1	1	1	0	1	0.557710524	estradiol intracellular transport	#estradiol intracellular transport: M_estradiol_r = M_estradiol_c	Transport, endoplasmic reticular
R_MI1PP (+)	1	1	1	0	1	0.557710524	estrone intracellular transport	#R_ESTRONEtr:Reverse	Transport, endoplasmic reticular
R_MI1PS (+)	1	1	1	0	1	0.557710524	5alpha-Dihydrotestosterone exchange	#R_EX_5adtststerone_LPAREN_e_RPAREN_:Reverse	Exchange/demand reaction
R_PAIL_HStn (+)	1	1	1	-1	1	0.557710524	clupanodonic acid (docosapentaenoic (n-3)) exchange	#clupanodonic acid (docosapentaenoic (n-3)) exchange: M_clpnd_e =	Exchange/demand reaction
R_PHETHPTOX2 (+)	1	1	1	-1	1	0.557710524	myo-Inositol exchange	#myo-Inositol exchange: M_inost_e =	Exchange/demand reaction
R_PItn (-)	-1	-1	-1	1	-1	0.557710524	myo-Inositol exchange	#R_EX_inost_LPAREN_e_RPAREN_:Reverse	Exchange/demand reaction
R_r0081 (+)	1	1	1	-1	1	0.557710524	tetracosapentaenoic acid, n-3 exchange	#R_EX_tetpent3_LPAREN_e_RPAREN_:Reverse	Exchange/demand reaction
R_r0483 (-)	1	1	1	-1	1	0.557710524	fatty-acid--CoA ligase	#R_FACOAL2252:Reverse	Fatty acid oxidation
R_r1434 (+)	1	1	1	-1	1	0.557710524	fatty-acid--CoA ligase	#fatty-acid--CoA ligase: M_atp_c + M_coa_c + M_tetpent3_c = M_amp_c + M_ppi_c + M_tetpent3coa_c	Fatty acid oxidation
R_RDH1 (-)	1	1	1	-1	1	0.557710524	Beta oxidation of long chain fatty acid	#Beta oxidation of long chain fatty acid: M_nad_x + M_coa_x + M_o2_x + M_h2o_x + M_tetpent3coa_x = M_h_x + M_nadh_x + M_accoa_x + M_h2o2_x + M_clpndcoa_x	Fatty acid oxidation
R_RDH1a (+)	1	1	1	0	1	0.557710524	glucose-6-phosphate dehydrogenase, endoplasmic reticulum	#R_G6PDH1rer:Reverse	Pentose phosphate pathway
R_RDH2a (+)	1	1	1	0	1	0.557710524	glucose 6-phosphate dehydrogenase, endoplasmic reticulum	#glucose 6-phosphate dehydrogenase, endoplasmic reticulum: M_nadp_r + M_g6p_r = M_h_r + M_nadph_r + M_6pgl_r	Pentose phosphate pathway
R_RDH3a (+)	-1	-1	-1	1	-1	0.557710524	H2O transport, mitochondrial	#R_H2Otm:Reverse	Transport, mitochondrial
R_RE1448N (-)	1	1	1	-1	1	0.557710524	H2O transport, mitochondrial	#H2O transport, mitochondrial: M_h2o_c = M_h2o_m	Transport, mitochondrial
R_RE2626C (+)	0	0	0	-1	0	0.557710524	H2O transport, nuclear	#H2O transport, nuclear: M_h2o_n = M_h2o_c	Transport, nuclear
R_RE3346C (+)	-1	0	-1	0	-1	0.142567367	H2O transport, nuclear	#R_H2Otn:Reverse	Transport, nuclear
R_TETPENT3COAtx (+)	1	1	1	0	1	0.557710524	testicular 17-beta-hydroxysteroid dehydrogenase	#R_HSD17B1:Reverse	Steroid metabolism
R_TETPENT3t (+)	1	1	1	0	1	0.557710524	testicular 17-beta-hydroxysteroid dehydrogenase	#testicular 17-beta-hydroxysteroid dehydrogenase: M_h_r + M_nadph_r + M_estrone_r = M_nadp_r + M_estradiol_r	Steroid metabolism
R_ACITL (+)	1	1	1	-1	1	0.557710524	myo-inositol 1-phosphatase	#myo-inositol 1-phosphatase: M_h2o_c + M_mi1p_D_c = M_pi_c + M_inost_c	Inositol phosphate metabolism
R_ARGNm (+)	1	1	1	-1	1	0.557710524	myo-Inositol-1-phosphate synthase	#myo-Inositol-1-phosphate synthase: M_g6p_c = M_mi1p_D_c	Inositol phosphate metabolism
R_ARGtm (+)	-1	0	-1	0	-1	0.142567367	phosphatidylinositol nuclear transport (diffusion)	#R_PAIL_HStn:Reverse	Transport, nuclear
R_CEPTC (+)	0	0	0	-1	0	0.557710524	phosphatidylinositol nuclear transport (diffusion)	#phosphatidylinositol nuclear transport (diffusion): M_pail_hs_c = M_pail_hs_n	Transport, nuclear
R_CHLPCTD (+)	1	1	1	-1	1	0.557710524	L-Phenylalanine,tetrahydrobiopterin:oxygen oxidoreductase (4-hydroxylating)	#L-Phenylalanine,tetrahydrobiopterin:oxygen oxidoreductase (4-hydroxylating): M_o2_c + M_thbpt_c + M_phe_L_c = M_tyr_L_c + M_thbpt4acam_c	Phenylalanine metabolism
R_DIDPtn (-)	0	0	0	-1	0	0.557710524	phosphate transport, nuclear	#R_PItn:Reverse	Transport, nuclear
R_DITPtn (+)	-1	0	-1	0	-1	0.142567367	phosphate transport, nuclear	#phosphate transport, nuclear: M_pi_n = M_pi_c	Transport, nuclear
R_DM_dctp_m_ (+)	1	1	1	-1	1	0.557710524	L-Alanine:2-oxoglutarate aminotransferase Glutamate metabolism / Alanine and aspartate metabolism EC:2.6.1.2	#L-Alanine:2-oxoglutarate aminotransferase Glutamate metabolism / Alanine and aspartate metabolism EC:2.6.1.2: M_akg_m + M_ala_L_m = M_glu_L_m + M_pyr_m	Citric acid cycle
R_EX_creat_LPAREN_e_RPAREN_ (-)	-1	-1	-1	1	-1	0.557710524	L-Alanine:2-oxoglutarate aminotransferase Glutamate metabolism / Alanine and aspartate metabolism EC:2.6.1.2	#R_r0081:Reverse	Citric acid cycle
R_EX_gua_LPAREN_e_RPAREN_ (-)	1	1	1	-1	1	0.557710524	(R)-3-Amino-2-methylpropanoate:2-oxoglutarate aminotransferase EC:2.6.1.22	#R_r0483:Reverse	Pyrimidine catabolism
R_EX_urea_LPAREN_e_RPAREN_ (+)	-1	-1	-1	1	-1	0.557710524	(R)-3-Amino-2-methylpropanoate:2-oxoglutarate aminotransferase EC:2.6.1.22	#(R)-3-Amino-2-methylpropanoate:2-oxoglutarate aminotransferase EC:2.6.1.22: M_akg_m + M_3aib_D_m = M_2mop_m + M_glu_L_m	Pyrimidine catabolism
R_GACMTRc (-)	1	1	1	-1	1	0.557710524	Transport reaction	#Transport reaction: M_ala_L_c = M_ala_L_m	Transport, mitochondrial
R_GLYAMDTRc (-)	-1	-1	-1	1	-1	0.557710524	retinol dehydrogenase (all-trans)	#retinol dehydrogenase (all-trans): M_nad_c + M_retinol_c = M_h_c + M_nadh_c + M_retinal_c	Vitamin A metabolism
R_GUAPRT (+)	1	1	1	-1	1	0.557710524	retinol dehydrogenase (all-trans)	#R_RDH1:Reverse	Vitamin A metabolism
R_GUAt (+)	1	1	1	0	1	0.557710524	retinol dehydrogenase (all-trans,NADPH)	#retinol dehydrogenase (all-trans,NADPH): M_nadp_c + M_retinol_c = M_h_c + M_nadph_c + M_retinal_c	Vitamin A metabolism
R_IDPtn (+)	1	1	1	0	1	0.557710524	retinol dehydrogenase (9-cis,NADPH)	#retinol dehydrogenase (9-cis,NADPH): M_nadp_c + M_retinol_9_cis_c = M_h_c + M_nadph_c + M_retinal_cis_9_c	Vitamin A metabolism
R_ITPtn (-)	1	1	1	0	1	0.557710524	retinol dehydrogenase (11-cis,NADPH)	#retinol dehydrogenase (11-cis,NADPH): M_nadp_c + M_retinol_cis_11_c = M_h_c + M_nadph_c + M_retinal_11_cis_c	Vitamin A metabolism
R_NDPK10 (+)	1	1	1	0	1	0.557710524	RE1448	#R_RE1448N:Reverse	Phosphatidylinositol phosphate metabolism
R_NDPK10n (-)	-1	-1	-1	1	-1	0.557710524	RE2626	#R_RE2626C:Reverse	Bile acid synthesis
R_NDPK7m (+)	1	1	1	-1	1	0.557710524	RE2626	#RE2626: M_h2o_c + M_nadp_c + M_CE4872_c = 2.0 M_h_c + M_nadph_c + M_thcholstoic_c	Bile acid synthesis
R_NDPK9 (-)	-1	-1	-1	1	-1	0.557710524	RE3346	#R_RE3346C:Reverse	Bile acid synthesis
R_NDPK9n (+)	1	1	1	-1	1	0.557710524	RE3346	#RE3346: 2.0 M_h_c + M_nadh_c + M_thcholstoic_c = M_h2o_c + M_nad_c + M_CE4872_c	Bile acid synthesis
R_PI5P3K (+)	1	1	1	-1	1	0.557710524	fatty acid intracellular transport	#fatty acid intracellular transport: M_tetpent3coa_c = M_tetpent3coa_x	Transport, peroxisomal
R_r0829 (+)	1	1	1	-1	1	0.557710524	fatty acid transport via diffusion	#fatty acid transport via diffusion: M_tetpent3_e = M_tetpent3_c	Transport, extracellular
R_RE2799C (+)	-1	1	-1	-1	-1	0.557710524	ATP-Citrate lyase	#ATP-Citrate lyase: M_atp_c + M_coa_c + M_cit_c + 3.0 M_h_c = M_adp_c + M_pi_c + M_accoa_c + M_oaa_c	Citric acid cycle
R_RE3269C (+)	-1	1	-1	-1	-1	0.557710524	arginase (m)	#arginase (m): M_h2o_m + M_arg_L_m = M_urea_m + M_orn_m	Urea cycle
R_RNDR4 (+)	0	1	0	0	0	0.557710524	arginine mitochondrial transport via ornithine carrier	#arginine mitochondrial transport via ornithine carrier: M_h_m + M_arg_L_c = M_h_c + M_arg_L_m	Transport, mitochondrial
R_SERGLYexR (-)	-1	1	-1	-1	-1	0.557710524	choline phosphotransferase	#choline phosphotransferase: M_cdpchol_c + M_dag_hs_c = M_h_c + M_cmp_c + M_pchol_hs_c	Glycerophospholipid metabolism
R_UREAt (-)	-1	1	-1	-1	-1	0.557710524	choline phosphate cytididyltransferase	#choline phosphate cytididyltransferase: M_h_c + M_ctp_c + M_cholp_c = M_ppi_c + M_cdpchol_c	Glycerophospholipid metabolism
R_UREAtm (-)	-1	1	-1	-1	-1	0.557710524	dIDP nuclear transport	#R_DIDPtn:Reverse	Transport, nuclear
R_CEPTE (+)	1	-1	1	1	1	0.557710524	dIDP nuclear transport	#dIDP nuclear transport: M_didp_c = M_didp_n	Transport, nuclear
R_CLI2tex (+)	1	-1	1	1	1	0.557710524	dITP nuclear transport	#R_DITPtn:Reverse	Transport, nuclear
R_CYTK3 (+)	-1	1	-1	-1	-1	0.557710524	dITP nuclear transport	#dITP nuclear transport: M_ditp_c = M_ditp_n	Transport, nuclear
R_D3AIBTm (-)	-1	1	-1	-1	-1	0.557710524	dCTP demand	#dCTP demand: M_dctp_m =	Exchange/demand reaction
R_EX_inost_LPAREN_e_RPAREN_ (-)	-1	0	-1	-1	-1	0.557710524	Guanine exchange	#R_EX_gua_LPAREN_e_RPAREN_:Reverse	Exchange/demand reaction
R_H2Otm (-)	1	0	1	1	1	0.557710524	Guanine exchange	#Guanine exchange: M_gua_e =	Exchange/demand reaction
R_HEX1 (+)	-1	1	-1	-1	-1	0.557710524	guanine phosphoribosyltransferase	#guanine phosphoribosyltransferase: M_prpp_c + M_gua_c = M_ppi_c + M_gmp_c	Nucleotide salvage pathway
R_NAIt (+)	1	0	1	1	1	0.557710524	Guanine transport	#R_GUAt:Reverse	Transport, extracellular
R_PETHCT (+)	-1	0	-1	-1	-1	0.557710524	Guanine transport	#Guanine transport: M_gua_e = M_gua_c	Transport, extracellular
R_r0081 (-)	1	-1	1	1	1	0.557710524	IDP nuclear transport	#R_IDPtn:Reverse	Transport, nuclear
R_r0483 (+)	-1	1	-1	-1	-1	0.557710524	IDP nuclear transport	#IDP nuclear transport: M_idp_c = M_idp_n	Transport, nuclear
R_r2079 (-)	1	-1	1	1	1	0.557710524	ITP nuclear transport	#ITP nuclear transport: M_itp_c = M_itp_n	Transport, nuclear
R_RAI1 (+)	-1	1	-1	-1	-1	0.557710524	ITP nuclear transport	#R_ITPtn:Reverse	Transport, nuclear
R_RAI2 (+)	1	-1	1	1	1	0.557710524	nucleoside-diphosphate kinase (ATP:dIDP)	#R_NDPK10:Reverse	Nucleotide interconversion
R_RDH1 (+)	-1	1	-1	-1	-1	0.557710524	nucleoside-diphosphate kinase (ATP:dIDP)	#nucleoside-diphosphate kinase (ATP:dIDP): M_atp_c + M_didp_c + 3.0 M_h_c = M_adp_c + M_ditp_c	Nucleotide interconversion
R_RE2626C (-)	1	-1	1	1	1	0.557710524	nucleoside-diphosphate kinase (ATP:dIDP), nuclear	#nucleoside-diphosphate kinase (ATP:dIDP), nuclear: M_atp_n + M_didp_n = M_adp_n + M_ditp_n	Nucleotide interconversion
R_RE3346C (-)	-1	1	-1	-1	-1	0.557710524	nucleoside-diphosphate kinase (ATP:dIDP), nuclear	#R_NDPK10n:Reverse	Nucleotide interconversion
R_RETI1 (-)	-1	1	-1	-1	-1	0.557710524	nucleoside-diphosphate kinase (ATP:dCDP), mitochondrial	#nucleoside-diphosphate kinase (ATP:dCDP), mitochondrial: M_atp_m + M_dcdp_m = M_adp_m + M_dctp_m + M_h_m	Nucleotide interconversion
R_RETI2 (-)	1	-1	1	1	1	0.557710524	nucleoside-diphosphate kinase (ATP:IDP)	#nucleoside-diphosphate kinase (ATP:IDP): M_atp_c + M_idp_c + 3.0 M_h_c = M_adp_c + M_itp_c	Nucleotide interconversion
R_AMPTASECGe (+)	-1	1	-1	-1	-1	0.557710524	nucleoside-diphosphate kinase (ATP:IDP)	#R_NDPK9:Reverse	Nucleotide interconversion
R_CH25H (+)	-1	1	-1	-1	-1	0.557710524	nucleoside-diphosphate kinase (ATP:IDP), nuclear	#nucleoside-diphosphate kinase (ATP:IDP), nuclear: M_atp_n + M_idp_n = M_adp_n + M_itp_n	Nucleotide interconversion
R_DIDPtn (+)	1	-1	1	1	1	0.557710524	nucleoside-diphosphate kinase (ATP:IDP), nuclear	#R_NDPK9n:Reverse	Nucleotide interconversion
R_DITPtn (-)	-1	1	-1	-1	-1	0.557710524	phosphatidylinositol-5-phosphate 3-kinase	#phosphatidylinositol-5-phosphate 3-kinase: M_atp_c + M_pail5p_hs_c + 2.0 M_h_c = M_adp_c + M_pail35p_hs_c	Inositol phosphate metabolism
R_EX_dgsn_LPAREN_e_RPAREN_ (+)	-1	1	-1	-1	-1	0.557710524	Mitochondrial Carrier (MC) TCDB:2.A.29.2.2	#Mitochondrial Carrier (MC) TCDB:2.A.29.2.2: M_succ_c + M_so4_m = M_so4_c + M_succ_m	Transport, mitochondrial
R_EX_gua_LPAREN_e_RPAREN_ (+)	1	-1	1	1	1	0.557710524	Mitochondrial Carrier (MC) TCDB:2.A.29.2.2	#R_r0829:Reverse	Transport, mitochondrial
R_EX_hexc_LPAREN_e_RPAREN_ (-)	0	1	0	0	0	0.557710524	RE2799	#RE2799: M_nadp_c + M_prostgf2_c = M_h_c + M_nadph_c + M_prostgh2_c	Eicosanoid metabolism
R_EX_lgnc_LPAREN_e_RPAREN_ (+)	-1	1	-1	-1	-1	0.557710524	RE3269	#RE3269: M_h2o_c + M_pail35p_hs_c = M_pi_c + M_pail5p_hs_c	Phosphatidylinositol phosphate metabolism
R_FACOAL240 (-)	-1	1	-1	-1	-1	0.557710524	ribonucleoside-diphosphate reductase (UDP)	#ribonucleoside-diphosphate reductase (UDP): M_udp_c + M_trdrd_c = M_h2o_c + M_dudp_c + M_trdox_c	Nucleotide interconversion
R_FACOAL260 (+)	-1	1	-1	-1	-1	0.557710524	L-Serine/Glycine reversible exchange	#R_SERGLYexR:Reverse	Transport, extracellular
R_FAOXC260240x (+)	1	-1	1	1	1	0.557710524	L-Serine/Glycine reversible exchange	#L-Serine/Glycine reversible exchange: M_gly_c + M_ser_L_e = M_gly_e + M_ser_L_c	Transport, extracellular
R_GUAt (-)	-1	1	-1	-1	-1	0.557710524	Urea transport via facilitate diffusion	#R_UREAt:Reverse	Transport, extracellular
R_HEXCCOAtx (+)	-1	1	-1	-1	-1	0.557710524	Urea transport via diffusion	#R_UREAtm:Reverse	Urea cycle
R_HEXCt (+)	-1	-1	-1	1	-1	0.557710524	ethanolamine phosphotransferase	#ethanolamine phosphotransferase: M_cdpea_c + M_dag_hs_c = M_h_c + M_cmp_c + M_pe_hs_c	Glycerophospholipid metabolism
R_IDPtn (-)	-1	-1	-1	0	-1	0.557710524	chloride transport via iodide countertransport	#chloride transport via iodide countertransport: M_cl_e + 2.0 M_i_c = M_cl_c + 2.0 M_i_e	Transport, extracellular
R_ITPtn (+)	-1	-1	-1	1	-1	0.557710524	hexokinase (D-glucose:ATP)	#hexokinase (D-glucose:ATP): M_atp_c + M_glc_D_c + 2.0 M_h_c = M_adp_c + M_g6p_c	Glycolysis/gluconeogenesis
R_LGNCCOAtx (-)	-1	-1	-1	0	-1	0.557710524	Na+ / iodide cotransport	#Na+ / iodide cotransport: 2.0 M_na1_e + M_i_e = 2.0 M_na1_c + M_i_c	Transport, extracellular
R_NDPK10 (-)	-1	-1	-1	1	-1	0.557710524	phosphoethanolamine cytidyltransferase	#phosphoethanolamine cytidyltransferase: M_h_c + M_ctp_c + M_ethamp_c = M_ppi_c + M_cdpea_c	Glycerophospholipid metabolism
R_NDPK10n (+)	-1	-1	-1	0	-1	0.557710524	retinal isomerase (11-cis)	#retinal isomerase (11-cis): M_retinal_c = M_retinal_11_cis_c	Vitamin A metabolism
R_NDPK9 (+)	-1	-1	-1	0	-1	0.557710524	retinal isomerase (9-cis)	#retinal isomerase (9-cis): M_retinal_c = M_retinal_cis_9_c	Vitamin A metabolism
R_NDPK9n (-)	-1	-1	-1	0	-1	0.557710524	retinol isomerase (11-cis)	#R_RETI1:Reverse	Vitamin A metabolism
R_NKCC2t (+)	-1	-1	-1	0	-1	0.557710524	retinol isomerase (9-cis)	#R_RETI2:Reverse	Vitamin A metabolism
R_OROTGLUt (-)	0	-1	0	0	0	0.557710524	alanyl aminopeptidase (cys-gly) (e)	#alanyl aminopeptidase (cys-gly) (e): M_h2o_e + M_cgly_e = M_cys_L_e + M_gly_e	Glutathione metabolism
R_P450SCC1m (-)	1	-1	1	1	1	0.557710524	cholesterol 25-hydroxylase	#cholesterol 25-hydroxylase: M_o2_r + M_h_r + M_nadph_r + M_chsterol_r = M_h2o_r + M_nadp_r + M_xol25oh_r	Bile acid synthesis
R_r0010 (+)	0	-1	0	0	0	0.557710524	exchange reaction for Deoxyguanosine	#exchange reaction for Deoxyguanosine: M_dgsn_e =	Exchange/demand reaction
R_r0480 (-)	1	-1	1	1	1	0.557710524	hexacosanoate (n-C26:0) exchange	#R_EX_hexc_LPAREN_e_RPAREN_:Reverse	Exchange/demand reaction
R_r0672 (+)	1	-1	1	1	1	0.557710524	lignoceric acid exchange	#lignoceric acid exchange: M_lgnc_e =	Exchange/demand reaction
R_r0788 (-)	1	-1	1	1	1	0.557710524	fatty-acid--CoA ligase	#R_FACOAL240:Reverse	Fatty acid oxidation
R_r0789 (-)	1	-1	1	1	1	0.557710524	fatty-acid--CoA ligase (n-C26:0)	#fatty-acid--CoA ligase (n-C26:0): M_atp_c + M_coa_c + M_hexc_c = M_amp_c + M_ppi_c + M_hexccoa_c	Fatty acid oxidation
R_r0829 (-)	1	-1	1	1	1	0.557710524	Beta oxidation of long chain fatty acid	#Beta oxidation of long chain fatty acid: M_nad_x + M_coa_x + M_o2_x + M_h2o_x + M_hexccoa_x = M_h_x + M_nadh_x + M_accoa_x + M_h2o2_x + M_lgnccoa_x	Fatty acid oxidation
R_r2401 (+)	1	-1	1	1	1	0.557710524	fatty acid intracellular transport	#fatty acid intracellular transport: M_hexccoa_c = M_hexccoa_x	Transport, peroxisomal
R_r2402 (+)	1	-1	1	1	1	0.557710524	fatty acid transport via diffusion	#fatty acid transport via diffusion: M_hexc_e = M_hexc_c	Transport, extracellular
R_RE1518M (-)	1	-1	1	1	1	0.557710524	fatty acid intracellular transport	#R_LGNCCOAtx:Reverse	Transport, peroxisomal
R_RE1796M (-)	0	-1	0	0	0	0.557710524	Na+-K+-Cl- cotransport (NH4+)	#Na+-K+-Cl- cotransport (NH4+): M_na1_e + M_nh4_e + 2.0 M_cl_e = M_nh4_c + M_na1_c + 2.0 M_cl_c	Transport, extracellular
R_RE2998M (+)	1	-1	1	1	1	0.557710524	OROTGLUt	#R_OROTGLUt:Reverse	Transport, extracellular
R_SERGLYexR (+)	1	-1	1	1	1	0.557710524	cholesterol monooxygenase	#R_P450SCC1m:Reverse	Cholesterol metabolism
R_34DHPHEt (-)	1	-1	1	1	1	0.557710524	hydrogen-peroxide:hydrogen-peroxide oxidoreductase EC:1.11.1.6	#hydrogen-peroxide:hydrogen-peroxide oxidoreductase EC:1.11.1.6: 2.0 M_h2o2_c = 2.0 M_h2o_c + M_o2_c	ROS detoxification
R_4HGLSDm (+)	1	-1	1	1	1	0.557710524	S-Adenosyl-L-methionine:ethanolamine-phosphate N-methyltransferase Glycerophospholipid metabolism EC:2.1.1.103	#R_r0480:Reverse	Glycerophospholipid metabolism
R_4HPRO_LTte (+)	1	-1	1	1	1	0.557710524	Cholest-5-ene-3beta,7alpha-diol:NAD+ 3-oxidoreductase Bile acid biosynthesis EC:1.1.1.181	#Cholest-5-ene-3beta,7alpha-diol:NAD+ 3-oxidoreductase Bile acid biosynthesis EC:1.1.1.181: M_nadp_r + M_xol25oh_r = M_h_r + M_nadph_r + M_xol7aone_r	Bile acid synthesis
R_ADNt (-)	1	-1	1	1	1	0.557710524	S-Adenosyl-L-methionine:methylethanolamine phosphate N-methyltransferase Glycerophospholipid metabolism EC:2.1.1.103	#R_r0788:Reverse	Sphingolipid metabolism
R_ALDD2y (+)	1	-1	1	1	1	0.557710524	S-Adenosyl-L-methionine:phosphodimethylethanolamine N-methyltransferase Glycerophospholipid metabolism EC:2.1.1.103	#R_r0789:Reverse	Sphingolipid metabolism
R_AMPtp (-)	0	-1	0	0	0	0.557710524	Mitochondrial Carrier (MC) TCDB:2.A.29.19.1	#Mitochondrial Carrier (MC) TCDB:2.A.29.19.1: M_h_c + M_arg_L_m + M_his_L_c = M_h_m + M_arg_L_c + M_his_L_m	Transport, mitochondrial
R_ATPtx (+)	0	-1	0	0	0	0.557710524	Mitochondrial Carrier (MC) TCDB:2.A.29.19.1	#Mitochondrial Carrier (MC) TCDB:2.A.29.19.1: M_h_c + M_arg_L_m + M_citr_L_c = M_h_m + M_arg_L_c + M_citr_L_m	Transport, mitochondrial
R_CERT1gt (-)	1	-1	1	1	1	0.557710524	RE1518	#R_RE1518M:Reverse	Fatty acid oxidation
R_CHOLPtg (-)	1	-1	1	1	1	0.557710524	RE1796	#R_RE1796M:Reverse	Bile acid synthesis
R_CYSGLYexR (-)	1	-1	1	1	1	0.557710524	RE2998	#RE2998: M_o2_m + M_CE0785_m = M_h2o2_m + M_CE2432_m	Fatty acid oxidation
R_CYTK10n (-)	1	1	-1	1	1	0.529675644	3,4-Dihydroxy-L-phenylalanine transport	#R_34DHPHEt:Reverse	Transport, extracellular
R_CYTK2 (+)	1	1	-1	1	1	0.529675644	L-4-hydroxyglutamate semialdehyde dehydrogenase, mitochondrial	#L-4-hydroxyglutamate semialdehyde dehydrogenase, mitochondrial: M_h2o_m + M_nad_m + M_4hglusa_m = 2.0 M_h_m + M_nadh_m + M_e4hglu_m	Arginine and Proline Metabolism
R_CYTK4n (-)	1	1	0	1	1	0.529675644	Transport of trans-4-hydroxy-L-proline	#Transport of trans-4-hydroxy-L-proline: M_4hpro_LT_e = M_4hpro_LT_m	Transport, extracellular
R_DCMPDA (+)	1	1	-1	1	1	0.529675644	adenosine facilated transport in cytosol	#R_ADNt:Reverse	Transport, extracellular
R_DDPGAm (+)	-1	-1	1	-1	-1	0.529675644	adenosine facilated transport in cytosol	#adenosine facilated transport in cytosol: M_adn_e = M_adn_c	Transport, extracellular
R_DIGALSIDEtl (+)	1	1	-1	1	1	0.529675644	aldehyde dehydrogenase (acetaldehyde, NADP)	#aldehyde dehydrogenase (acetaldehyde, NADP): M_h2o_c + M_nadp_c + M_acald_c = 2.0 M_h_c + M_nadph_c + M_ac_c	Glycolysis/gluconeogenesis
R_DURIt (-)	1	1	-1	1	1	0.529675644	AMP transporter, peroxisome	#R_AMPtp:Reverse	Transport, peroxisomal
R_EX_34dhphe_LPAREN_e_RPAREN_ (+)	-1	-1	1	-1	-1	0.529675644	AMP transporter, peroxisome	#AMP transporter, peroxisome: M_amp_c = M_amp_x	Transport, peroxisomal
R_EX_4hpro_LPAREN_e_RPAREN_ (-)	1	1	-1	1	1	0.529675644	ATP transporter, peroxisomal	#ATP transporter, peroxisomal: M_atp_c + M_h_c = M_atp_x	Transport, peroxisomal
R_EX_dha_LPAREN_e_RPAREN_ (-)	-1	-1	1	-1	-1	0.529675644	ATP transporter, peroxisomal	#R_ATPtx:Reverse	Transport, peroxisomal
R_EX_dhap_LPAREN_e_RPAREN_ (+)	1	1	-1	1	1	0.529675644	ceramide transport protein	#R_CERT1gt:Reverse	Transport, golgi apparatus
R_EX_duri_LPAREN_e_RPAREN_ (+)	1	1	-1	1	1	0.529675644	choline phosphate intracellular transport	#R_CHOLPtg:Reverse	Transport, golgi apparatus
R_EX_oxa_LPAREN_e_RPAREN_ (+)	-1	-1	1	-1	-1	0.529675644	L-cysteine/glycine reversible exchanger	#L-cysteine/glycine reversible exchanger: M_cys_L_c + M_gly_e = M_cys_L_e + M_gly_c	Transport, extracellular
R_FACOAL160i (+)	1	1	-1	1	1	0.529675644	L-cysteine/glycine reversible exchanger	#R_CYSGLYexR:Reverse	Transport, extracellular
R_GALSIDEtl (-)	-1	-1	0	-1	-1	0.529675644	cytidylate kinase (CMP,dGTP),nuclear	#cytidylate kinase (CMP,dGTP),nuclear: M_cmp_n + M_dgtp_n = M_cdp_n + M_dgdp_n	Nucleotide interconversion
R_GALT (+)	1	1	0	1	1	0.529675644	cytidylate kinase (CMP,dGTP),nuclear	#R_CYTK10n:Reverse	Nucleotide interconversion
R_GALt1r (-)	1	1	0	1	1	0.529675644	cytidylate kinase (dCMP)	#cytidylate kinase (dCMP): M_atp_c + M_dcmp_c + 3.0 M_h_c = M_adp_c + M_dcdp_c	Nucleotide interconversion
R_GALtly (+)	-1	-1	0	-1	-1	0.529675644	cytidylate kinase (dCMP)	#R_CYTK2:Reverse	Nucleotide interconversion
R_GCC2cm (+)	1	1	0	1	1	0.529675644	cytidylate kinase (dCMP,GTP),nuclear	#R_CYTK4n:Reverse	Nucleotide interconversion
R_GLAl (+)	-1	-1	0	-1	-1	0.529675644	cytidylate kinase (dCMP,GTP),nuclear	#cytidylate kinase (dCMP,GTP),nuclear: M_dcmp_n + M_gtp_n = M_dcdp_n + M_gdp_n	Nucleotide interconversion
R_GLXO1 (+)	-1	-1	1	-1	-1	0.529675644	dCMP deaminase	#R_DCMPDA:Reverse	Pyrimidine catabolism
R_GLXtm (-)	1	1	-1	1	1	0.529675644	dCMP deaminase	#dCMP deaminase: M_h2o_c + M_h_c + M_dcmp_c = M_nh4_c + M_dump_c	Pyrimidine catabolism
R_H2Otly (+)	1	1	-1	1	1	0.529675644	2-dehydro-3-deoxy-phosphogluconate aldolase, mitochondrial	#2-dehydro-3-deoxy-phosphogluconate aldolase, mitochondrial: M_4h2oglt_m = M_pyr_m + M_glx_m	Arginine and Proline Metabolism
R_Htx (-)	1	1	-1	1	1	0.529675644	digalside hs intracellular transport	#digalside hs intracellular transport: M_digalside_hs_c = M_digalside_hs_l	Transport, lysosomal
R_INSt (+)	-1	-1	0	-1	-1	0.529675644	deoxyuridine transport via diffusion	#deoxyuridine transport via diffusion: M_duri_e = M_duri_c	Transport, extracellular
R_NDPK5 (-)	1	1	0	1	1	0.529675644	deoxyuridine transport via diffusion	#R_DURIt:Reverse	Transport, extracellular
R_NICRNS (+)	1	1	-1	1	1	0.529675644	3,4-Dihydroxy-L-phenylalanine exchange	#3,4-Dihydroxy-L-phenylalanine exchange: M_34dhphe_e =	Exchange/demand reaction
R_NP1 (+)	1	1	0	1	1	0.529675644	exchange reaction for hydroxy proline	#R_EX_4hpro_LPAREN_e_RPAREN_:Reverse	Exchange/demand reaction
R_PGMT (-)	1	1	-1	1	1	0.529675644	Exchange of glycerone	#R_EX_dha_LPAREN_e_RPAREN_:Reverse	Exchange/demand reaction
R_PHCHGSm (+)	-1	-1	1	-1	-1	0.529675644	Exchange of glycerone	#Exchange of glycerone: M_dha_e =	Exchange/demand reaction
R_PUNP1 (+)	1	1	-1	1	1	0.529675644	Exchange of glycerone phosphate(2-)	#Exchange of glycerone phosphate(2-): M_dhap_e =	Exchange/demand reaction
R_r0242 (-)	-1	-1	1	-1	-1	0.529675644	Exchange of glycerone phosphate(2-)	#R_EX_dhap_LPAREN_e_RPAREN_:Reverse	Exchange/demand reaction
R_r0391 (+)	1	1	0	1	1	0.529675644	exchange reaction for Deoxyuridine	#exchange reaction for Deoxyuridine: M_duri_e =	Exchange/demand reaction
R_r0413 (+)	-1	-1	0	-1	-1	0.529675644	exchange reaction for Deoxyuridine	#R_EX_duri_LPAREN_e_RPAREN_:Reverse	Exchange/demand reaction
R_r0552 (-)	1	1	-1	1	1	0.529675644	Oxalate exchange	#Oxalate exchange: M_oxa_e =	Exchange/demand reaction
R_r0553 (+)	1	1	-1	1	1	0.529675644	C160 fatty acid activation	#C160 fatty acid activation: M_atp_c + M_coa_c + M_hdca_c = M_amp_c + M_ppi_c + M_pmtcoa_c	Fatty acid oxidation
R_r0604 (+)	1	1	-1	1	1	0.529675644	galactocerebroside intracellular transport	#R_GALSIDEtl:Reverse	Transport, lysosomal
R_r0670 (+)	-1	-1	1	-1	-1	0.529675644	galactose-1-phosphate uridylyltransferase	#R_GALT:Reverse	Galactose metabolism
R_r0809 (-)	1	1	-1	1	1	0.529675644	galactose-1-phosphate uridylyltransferase	#galactose-1-phosphate uridylyltransferase: M_h_c + M_utp_c + M_gal1p_c = M_udpgal_c + M_ppi_c	Galactose metabolism
R_r0812 (-)	1	1	-1	1	1	0.529675644	galactose transport (uniport)	#R_GALt1r:Reverse	Transport, extracellular
R_r2516 (+)	-1	-1	1	-1	-1	0.529675644	galactose transport (uniport)	#galactose transport (uniport): M_gal_e = M_gal_c	Transport, extracellular
R_RE1530C (-)	1	1	-1	1	1	0.529675644	galactose efflux from lysosome	#galactose efflux from lysosome: M_gal_l = M_gal_c	Transport, lysosomal
R_RE2666C (+)	1	1	-1	1	1	0.529675644	glycine-cleavage complex (lipoamide), mitochondrial	#glycine-cleavage complex (lipoamide), mitochondrial: M_nad_m + M_dhlam_m = M_h_m + M_nadh_m + M_lpam_m	Glycine, serine, alanine and threonine metabolism
R_SBTle (+)	1	1	-1	1	1	0.529675644	galactosidase, alpha	#galactosidase, alpha: M_h2o_l + M_digalside_hs_l = M_galside_hs_l + M_gal_l	Sphingolipid metabolism
R_SMPD3g (+)	1	1	-1	1	1	0.529675644	glyoxylate oxidase	#glyoxylate oxidase: M_h2o_c + M_nad_c + M_glx_c = 2.0 M_h_c + M_nadh_c + M_oxa_c	Glyoxylate and dicarboxylate metabolism
R_SPHMYLNtg (+)	1	1	-1	1	1	0.529675644	glyoxylate transport, mitochondrial	#R_GLXtm:Reverse	Transport, mitochondrial
R_THYOXt2 (-)	1	1	-1	1	1	0.529675644	H2O transport, lysosomal	#H2O transport, lysosomal: M_h2o_c = M_h2o_l	Transport, lysosomal
R_TYR3MO2 (+)	1	1	0	1	1	0.529675644	H transporter, peroxisome	#R_Htx:Reverse	Transport, peroxisomal
R_UDPG4E (+)	-1	-1	0	-1	-1	0.529675644	H transporter, peroxisome	#H transporter, peroxisome: M_h_c = M_h_x	Transport, peroxisomal
R_UGLT (-)	-1	-1	1	-1	-1	0.529675644	Inosine transport (diffusion)	#R_INSt:Reverse	Transport, extracellular
R_UMPK7 (+)	1	1	-1	1	1	0.529675644	Inosine transport (diffusion)	#Inosine transport (diffusion): M_ins_e = M_ins_c	Transport, extracellular
R_ACCOAtn (+)	1	1	-1	1	1	0.529675644	Nucleoside-diphosphate kinase (ATP:dGDP)	#R_NDPK5:Reverse	Nucleotide interconversion
R_ACHtn (+)	-1	-1	1	-1	-1	0.529675644	Nucleoside-diphosphate kinase (ATP:dGDP)	#Nucleoside-diphosphate kinase (ATP:dGDP): M_atp_c + M_dgdp_c + 3.0 M_h_c = M_adp_c + M_dgtp_c	Nucleotide interconversion
R_ADNt (+)	1	1	-1	1	1	0.529675644	NICRNS	#NICRNS: M_atp_c + M_nicrns_c + 2.0 M_h_c = M_adp_c + M_nicrnt_c	NAD metabolism
R_ADPtx (-)	1	1	-1	1	1	0.529675644	nucleotide phosphatase	#nucleotide phosphatase: M_h_c + M_nac_c + M_r1p_c = M_pi_c + M_nicrns_c	NAD metabolism
R_AK2LGCHOLt (+)	1	1	-1	1	1	0.529675644	phosphoglucomutase	#R_PGMT:Reverse	Glycolysis/gluconeogenesis
R_AMPtp (+)	-1	-1	1	-1	-1	0.529675644	phosphoglucomutase	#phosphoglucomutase: M_g1p_c = M_g6p_c	Glycolysis/gluconeogenesis
R_ATPtx (-)	1	1	-1	1	1	0.529675644	L-1-Pyrroline-3-hydroxy-5-carboxylate spontaneous conversion to L-4-Hydroxyglutamate semialdehyde, mitochondrial	#L-1-Pyrroline-3-hydroxy-5-carboxylate spontaneous conversion to L-4-Hydroxyglutamate semialdehyde, mitochondrial: M_h_m + M_h2o_m + M_1p3h5c_m = M_4hglusa_m	Arginine and Proline Metabolism
R_CHAT (+)	1	1	0	1	1	0.529675644	purine-nucleoside phosphorylase (Adenosine)	#purine-nucleoside phosphorylase (Adenosine): M_pi_c + M_adn_c = M_ade_c + M_r1p_c	Nucleotide interconversion
R_CHATn (+)	1	1	-1	1	1	0.529675644	Glycerone phosphate phosphohydrolase (alkaline optimum) EC:3.1.3.1	#R_r0242:Reverse	Unassigned
R_CHOLtn (+)	-1	-1	1	-1	-1	0.529675644	Glycerone phosphate phosphohydrolase (alkaline optimum) EC:3.1.3.1	#Glycerone phosphate phosphohydrolase (alkaline optimum) EC:3.1.3.1: M_h2o_e + M_dhap_e = M_pi_e + M_dha_e	Unassigned
R_COAtn (-)	1	1	-1	1	1	0.529675644	Nicotinate D-ribonucleotide:pyrophosphate phosphoribosyltransferase Nicotinate and nicotinamide metabolism EC:2.4.2.11	#Nicotinate D-ribonucleotide:pyrophosphate phosphoribosyltransferase Nicotinate and nicotinamide metabolism EC:2.4.2.11: M_ppi_c + M_nicrnt_c = M_h_c + M_prpp_c + M_nac_c	NAD metabolism
R_CYSGLYexR (+)	1	1	-1	1	1	0.529675644	dATP:pyruvate O2-phosphotransferase Purine metabolism EC:2.7.1.40	#dATP:pyruvate O2-phosphotransferase Purine metabolism EC:2.7.1.40: M_h_c + M_pep_c + M_dgdp_c = M_pyr_c + M_dgtp_c	Glycolysis/gluconeogenesis
R_CYTK10n (+)	1	1	-1	1	1	0.529675644	p-cumic alcohol:NAD+ oxidoreductase Glycine, serine and threonine metabolism EC:1.2.1.8	#R_r0552:Reverse	Glycine, serine, alanine and threonine metabolism
R_CYTK11n (-)	-1	-1	1	-1	-1	0.529675644	p-cumic alcohol:NAD+ oxidoreductase Glycine, serine and threonine metabolism EC:1.2.1.8	#p-cumic alcohol:NAD+ oxidoreductase Glycine, serine and threonine metabolism EC:1.2.1.8: M_h2o_c + M_nad_c + M_betald_c = 2.0 M_h_c + M_nadh_c + M_glyb_c	Glycine, serine, alanine and threonine metabolism
R_CYTK13n (-)	1	1	-1	1	1	0.529675644	p-Cumic alcohol:NADP+ oxidoreductase Glycine, serine and threonine metabolism EC:1.2.1.8	#p-Cumic alcohol:NADP+ oxidoreductase Glycine, serine and threonine metabolism EC:1.2.1.8: M_h2o_c + M_nadp_c + M_betald_c = 2.0 M_h_c + M_nadph_c + M_glyb_c	Glycine, serine, alanine and threonine metabolism
R_CYTK2 (-)	-1	-1	1	-1	-1	0.529675644	p-Cumic alcohol:NADP+ oxidoreductase Glycine, serine and threonine metabolism EC:1.2.1.8	#R_r0553:Reverse	Glycine, serine, alanine and threonine metabolism
R_CYTK4n (+)	1	1	-1	1	1	0.529675644	(S)-2-methylbutanoyl-CoA:enzyme N6-(dihydrolipoyl)lysine S-(2-methylbutanoyl)transferase Valine, leucine and isoleucine degradation EC:2.3.1.168	#(S)-2-methylbutanoyl-CoA:enzyme N6-(dihydrolipoyl)lysine S-(2-methylbutanoyl)transferase Valine, leucine and isoleucine degradation EC:2.3.1.168: M_coa_m + M_HC01376_m = M_2mbcoa_m + M_dhlam_m	Unassigned
R_CYTK8n (-)	1	1	-1	1	1	0.529675644	(S)-3-Methyl-2-oxopentanoate:[dihydrolipoyllysine-residue (2-methylpropanoyl)transferase] lipoyllysine 2-oxidoreductase (decarboxylating, acceptor-2-methylpropanoylating) EC:1.2.4.4	#(S)-3-Methyl-2-oxopentanoate:[dihydrolipoyllysine-residue (2-methylpropanoyl)transferase] lipoyllysine 2-oxidoreductase (decarboxylating, acceptor-2-methylpropanoylating) EC:1.2.4.4: M_h_m + M_3mop_m + M_lpam_m = M_co2_m + M_HC01376_m	Unassigned
R_DATPtm (+)	1	1	-1	1	1	0.529675644	Facilitated diffusion	#R_r0809:Reverse	Purine catabolism
R_DCK1n (-)	-1	-1	1	-1	-1	0.529675644	Facilitated diffusion	#Facilitated diffusion: M_adn_c + M_ins_e = M_ins_c + M_adn_e	Purine catabolism
R_DCK1n (+)	1	1	-1	1	1	0.529675644	Mitochondrial Carrier (MC) TCDB:2.A.29.20.1	#R_r0812:Reverse	Purine catabolism
R_DCK2n (-)	-1	-1	1	-1	-1	0.529675644	Mitochondrial Carrier (MC) TCDB:2.A.29.20.1	#Mitochondrial Carrier (MC) TCDB:2.A.29.20.1: M_atp_c + M_amp_x + M_h_c = M_amp_c + M_atp_x	Purine catabolism
R_DCK2n (+)	1	1	0	1	1	0.529675644	Major Facilitator(MFS) TCDB:2.A.1.13.1	#Major Facilitator(MFS) TCDB:2.A.1.13.1: M_h_x + M_lac_L_x = M_h_c + M_lac_L_c	Transport, peroxisomal
R_DCMPDA (-)	1	1	0	1	1	0.529675644	RE1530	#R_RE1530C:Reverse	Pyrimidine synthesis
R_DGAT (+)	-1	-1	0	-1	-1	0.529675644	RE1530	#RE1530: M_dgtp_c + M_duri_c = M_h_c + M_dgdp_c + M_dump_c	Pyrimidine synthesis
R_DURIt (+)	1	1	-1	1	1	0.529675644	RE2666	#RE2666: M_udpgal_c + M_galside_hs_c = M_h_c + M_udp_c + M_digalside_hs_c	Glycosphingolipid metabolism
R_EX_ak2lgchol_hs_LPAREN_e_RPAREN_ (-)	0	0	-1	0	0	0.529675644	diffusion of sorbitol into the enterocytes	#diffusion of sorbitol into the enterocytes: M_sbt_D_e = M_sbt_D_c	NA
R_EX_asp_L_LPAREN_e_RPAREN_ (+)	1	1	-1	1	1	0.529675644	sphingomyelin phosphodiesterase 3, neutral membrane (neutral sphingomyelinase II)	#sphingomyelin phosphodiesterase 3, neutral membrane (neutral sphingomyelinase II): M_h2o_g + M_sphmyln_hs_g = M_h_g + M_crm_hs_g + M_cholp_g	Sphingolipid metabolism
R_EX_dha_LPAREN_e_RPAREN_ (+)	1	1	-1	1	1	0.529675644	sphingomyelin intracellular transport	#sphingomyelin intracellular transport: M_sphmyln_hs_c = M_sphmyln_hs_g	Transport, golgi apparatus
R_EX_dhap_LPAREN_e_RPAREN_ (-)	1	1	-1	1	1	0.529675644	T4 transport via facilitated diffusion	#R_THYOXt2:Reverse	Transport, extracellular
R_EX_duri_LPAREN_e_RPAREN_ (-)	-1	-1	1	-1	-1	0.529675644	T4 transport via facilitated diffusion	#T4 transport via facilitated diffusion: M_thyox_L_e = M_thyox_L_c	Transport, extracellular
R_EX_gal_LPAREN_e_RPAREN_ (-)	1	1	-1	1	1	0.529675644	tyrosine 3-monooxygenase	#tyrosine 3-monooxygenase: M_o2_c + M_thbpt_c + M_tyr_L_c = M_34dhphe_c + M_thbpt4acam_c	Tyrosine metabolism
R_EX_ocdcea_LPAREN_e_RPAREN_ (+)	1	1	-1	1	1	0.529675644	UDPglucose 4-epimerase	#UDPglucose 4-epimerase: M_udpg_c = M_udpgal_c	Galactose metabolism
R_EX_paf_hs_LPAREN_e_RPAREN_ (+)	-1	-1	1	-1	-1	0.529675644	UDPglucose 4-epimerase	#R_UDPG4E:Reverse	Galactose metabolism
R_GALT (-)	-1	-1	1	-1	-1	0.529675644	UDPglucose--hexose-1-phosphate uridylyltransferase	#UDPglucose--hexose-1-phosphate uridylyltransferase: M_gal1p_c + M_udpg_c = M_udpgal_c + M_g1p_c	Galactose metabolism
R_GALt1r (+)	1	1	-1	1	1	0.529675644	UDPglucose--hexose-1-phosphate uridylyltransferase	#R_UGLT:Reverse	Galactose metabolism
R_GALt2_2 (-)	-1	-1	0	-1	-1	0.529675644	UMP kinase (dGTP)	#R_UMPK7:Reverse	Nucleotide interconversion
R_GCHOLAt2 (+)	1	1	0	1	1	0.529675644	UMP kinase (dGTP)	#UMP kinase (dGTP): M_dgtp_c + M_ump_c = M_udp_c + M_dgdp_c	Nucleotide interconversion
R_H7MTer_L (+)	-1	-1	0	-1	-1	0.529675644	acetyl-CoA transport, nuclear	#acetyl-CoA transport, nuclear: M_accoa_c = M_accoa_n	Transport, nuclear
R_Htx (+)	-1	-1	0	-1	-1	0.529675644	Acetylcholin transport, nuclear trhough pores	#Acetylcholin transport, nuclear trhough pores: M_ach_n = M_ach_c	Transport, nuclear
R_INSt (-)	-1	-1	0	-1	-1	0.529675644	ADP transporter, peroxisomal	#R_ADPtx:Reverse	Transport, peroxisomal
R_MAGt (-)	0	0	-1	0	0	0.529675644	ADP transporter, peroxisomal	#ADP transporter, peroxisomal: M_adp_c = M_adp_x + 3.0 M_h_x	Transport, peroxisomal
R_NDPK5 (+)	-1	-1	0	-1	-1	0.529675644	1-alkyl 2-acylglycerol 3-phosphocholine transport	#1-alkyl 2-acylglycerol 3-phosphocholine transport: M_ak2lgchol_hs_e = M_ak2lgchol_hs_c	Transport, extracellular
R_NTD6 (+)	-1	-1	0	-1	-1	0.529675644	Choline O-acetyltransferase	#Choline O-acetyltransferase: M_accoa_c + M_chol_c = M_coa_c + M_ach_c	Glycerophospholipid metabolism
R_OIVD3m (+)	-1	-1	0	-1	-1	0.529675644	Choline O-acetyltransferase	#Choline O-acetyltransferase: M_accoa_n + M_chol_n = M_ach_n + M_coa_n	Glycerophospholipid metabolism
R_PAFS (+)	-1	-1	0	-1	-1	0.529675644	Choline transport, nuclear through pores	#Choline transport, nuclear through pores: M_chol_c = M_chol_n	Transport, nuclear
R_PAFt (-)	-1	-1	0	-1	-1	0.529675644	coenzyme A transport, nuclear	#R_COAtn:Reverse	Transport, nuclear
R_PGMT (+)	-1	1	0	1	1	0.281077163	cytidylate kinase (dCMP,dGTP),nuclear	#cytidylate kinase (dCMP,dGTP),nuclear: M_dgtp_n + M_dcmp_n = M_dgdp_n + M_dcdp_n	Nucleotide interconversion
R_R_group_phosphotase_3 (+)	-1	-1	0	-1	-1	0.529675644	cytidylate kinase (dCMP,dGTP),nuclear	#R_CYTK11n:Reverse	Nucleotide interconversion
R_r0233 (+)	1	-1	0	-1	-1	0.281077163	cytidylate kinase (dCMP,dATP),nuclear	#cytidylate kinase (dCMP,dATP),nuclear: M_dcmp_n + M_datp_n = M_dcdp_n + M_dadp_n	Nucleotide interconversion
R_r0242 (+)	-1	-1	0	-1	-1	0.529675644	cytidylate kinase (dCMP,dATP),nuclear	#R_CYTK13n:Reverse	Nucleotide interconversion
R_r0265 (+)	-1	1	0	1	1	0.281077163	cytidylate kinase (CMP,dATP),nuclear	#cytidylate kinase (CMP,dATP),nuclear: M_cmp_n + M_datp_n = M_cdp_n + M_dadp_n	Nucleotide interconversion
R_r0311 (+)	-1	-1	0	-1	-1	0.529675644	cytidylate kinase (CMP,dATP),nuclear	#R_CYTK8n:Reverse	Nucleotide interconversion
R_r0552 (+)	-1	-1	1	-1	-1	0.529675644	transport of dATP into mitochondria	#transport of dATP into mitochondria: M_datp_c = M_datp_m	Transport, mitochondrial
R_r0553 (-)	-1	-1	0	-1	-1	0.529675644	Deoxycytidine kinase, nuclear (ATP)	#Deoxycytidine kinase, nuclear (ATP): M_atp_n + M_dcyt_n = M_h_n + M_dcmp_n + M_adp_n	Nucleotide interconversion
R_r0669 (+)	-1	-1	0	-1	-1	0.529675644	Deoxycytidine kinase, nuclear (ATP)	#R_DCK1n:Reverse	Nucleotide interconversion
R_r0779 (+)	-1	-1	0	-1	-1	0.529675644	Deoxycytidine kinase, nuclear (UTP)	#R_DCK2n:Reverse	Nucleotide interconversion
R_r0809 (+)	-1	-1	0	-1	-1	0.529675644	Deoxycytidine kinase, nuclear (UTP)	#Deoxycytidine kinase, nuclear (UTP): M_utp_n + M_dcyt_n = M_h_n + M_dcmp_n + M_udp_n	Nucleotide interconversion
R_r0812 (+)	-1	-1	1	-1	-1	0.529675644	diacylglycerol acyltransferase	#diacylglycerol acyltransferase: M_Rtotal3coa_c + M_dag_hs_c = M_coa_c + M_tag_hs_c	Triacylglycerol synthesis
R_r0860 (+)	-1	-1	0	-1	-1	0.529675644	1-alkyl 2-lysoglycerol 3-phosphocholine exchange	#R_EX_ak2lgchol_hs_LPAREN_e_RPAREN_:Reverse	Exchange/demand reaction
R_r2194 (-)	-1	0	-1	0	-1	0.142567367	exchange reaction for D-Galactose	#exchange reaction for D-Galactose: M_gal_e =	Exchange/demand reaction
R_r2194 (+)	-1	-1	1	-1	-1	0.529675644	exchange reaction for D-Galactose	#R_EX_gal_LPAREN_e_RPAREN_:Reverse	Exchange/demand reaction
R_r2311 (-)	-1	-1	1	-1	-1	0.529675644	octadecenoate (n-C18:1) exchange	#octadecenoate (n-C18:1) exchange: M_ocdcea_e =	Exchange/demand reaction
R_r2338 (-)	-1	-1	0	-1	-1	0.529675644	1-alkyl 2-acteylglycerol 3-phosphocholine (homo sapiens) exchange	#1-alkyl 2-acteylglycerol 3-phosphocholine (homo sapiens) exchange: M_paf_hs_e =	Exchange/demand reaction
R_r2373 (+)	-1	-1	1	-1	-1	0.529675644	D-galactose transport via proton symport	#R_GALt2_2:Reverse	Transport, extracellular
R_r2377 (+)	-1	-1	0	-1	-1	0.529675644	glycocholate transport via sodium cotransport	#glycocholate transport via sodium cotransport: 2.0 M_na1_e + M_gchola_e = 2.0 M_na1_c + M_gchola_c	Transport, extracellular
R_RE1530C (+)	-1	-1	1	-1	-1	0.529675644	H7 mannosyltransferase, endoplasmic reticulum	#H7 mannosyltransferase, endoplasmic reticulum: 0.1 M_dolmanp_L_r + M_em2emgacpail_hs_r = 0.1 M_dolp_L_r + M_h_r + M_mem2emgacpail_hs_r	Phosphatidylinositol phosphate metabolism
R_RTOTAL3FATPc (+)	-1	-1	1	-1	-1	0.529675644	monoacylglycerol 2 transport	#R_MAGt:Reverse	Transport, extracellular
R_TAGHSTDe (+)	-1	-1	1	-1	-1	0.529675644	5'-nucleotidase (dAMP)	#5'-nucleotidase (dAMP): M_h2o_c + M_damp_c = M_pi_c + M_dad_2_c	Nucleotide interconversion
R_THYOXt (-)	-1	-1	1	-1	-1	0.529675644	2-oxoisovalerate dehydrogenase (acylating; 3-methyl-2-oxopentanoate), mitochondrial	#2-oxoisovalerate dehydrogenase (acylating; 3-methyl-2-oxopentanoate), mitochondrial: M_coa_m + M_nad_m + M_3mop_m = M_co2_m + M_nadh_m + M_2mbcoa_m	Valine, leucine, and isoleucine metabolism
R_THYOXt2 (+)	-1	-1	0	-1	-1	0.529675644	alkyl glycerol phosphocholine acetyl transferase	#alkyl glycerol phosphocholine acetyl transferase: M_accoa_c + M_ak2lgchol_hs_c = M_coa_c + M_paf_hs_c	Glycerophospholipid metabolism
R_UDPG4E (-)	-1	-1	0	-1	-1	0.529675644	1-alkyl 2-acteylglycerol 3-phosphocholine transport	#R_PAFt:Reverse	Transport, extracellular
R_UGLT (+)	-1	-1	0	-1	-1	0.529675644	R group phosphotase 3	#R group phosphotase 3: M_atp_c + M_coa_c + M_Rtotal3_c = M_amp_c + M_ppi_c + M_Rtotal3coa_c	Unassigned
R_UMPK4n (-)	-1	-1	1	-1	-1	0.529675644	UDPglucose:alpha-D-galactose-1-phosphate uridylyltransferase Galactose metabolism / Nucleotide sugars metabolism EC:2.7.7.12	#UDPglucose:alpha-D-galactose-1-phosphate uridylyltransferase Galactose metabolism / Nucleotide sugars metabolism EC:2.7.7.12: M_udpg_c + M_HC01111_c = M_udpgal_c + M_g1p_c	Unassigned
R_UMPK7 (-)	-1	-1	1	-1	-1	0.529675644	ATP:D-galactose 1-phosphotransferase Galactose metabolism EC:2.7.1.6	#ATP:D-galactose 1-phosphotransferase Galactose metabolism EC:2.7.1.6: M_atp_c + M_gal_c + 2.0 M_h_c = M_adp_c + M_HC01111_c	Unassigned
R_r2373 (-)	-1	-1	1	-1	-1	0.529675644	Palmitate:CoA ligase (AMP-forming) Fatty acid metabolism EC:6.2.1.3	#Palmitate:CoA ligase (AMP-forming) Fatty acid metabolism EC:6.2.1.3: M_atp_r + M_coa_r + M_hdca_r = M_amp_r + M_ppi_r + M_pmtcoa_r + M_h_r	Fatty acid oxidation
R_r2377 (-)	-1	-1	1	-1	-1	0.529675644	(S)-3-Hydroxyisobutyryl-CoA hydro-lyase Valine, leucine and isoleucine degradation EC:4.2.1.17	#(S)-3-Hydroxyisobutyryl-CoA hydro-lyase Valine, leucine and isoleucine degradation EC:4.2.1.17: M_h2o_m + M_2mp2coa_m = M_HC01223_m	Valine, leucine, and isoleucine metabolism
R_ADPtx (+)	-1	-1	1	-1	-1	0.529675644	3-Hydroxy-2-methylpropanoyl-CoA hydrolase EC:3.1.2.4	#3-Hydroxy-2-methylpropanoyl-CoA hydrolase EC:3.1.2.4: M_h2o_m + M_HC01223_m = M_h_m + M_coa_m + M_3hmp_m	Unassigned
R_r0860 (-)	0	0	-1	0	0	0.529675644	Utilized transport	#R_r0860:Reverse	Purine catabolism
R_THYOXt (+)	-1	-1	0	-1	-1	0.529675644	Utilized transport	#Utilized transport: M_adp_c + M_atp_x = M_atp_c + M_adp_x + 4.0 M_h_c	Purine catabolism
R_EHGLAT2m (+)	-1	-1	0	-1	-1	0.529675644	Resistance-Nodulation-Cell Division (RND) TCDB:2.A.60.1.14	#R_r2194:Reverse	Transport, extracellular
R_EHGLATm (+)	0	0	-1	0	0	0.529675644	Resistance-Nodulation-Cell Division (RND) TCDB:2.A.60.1.14	#Resistance-Nodulation-Cell Division (RND) TCDB:2.A.60.1.14: M_hco3_c + M_gthrd_c + M_thyox_L_e = M_hco3_e + M_gthrd_e + M_thyox_L_c	Transport, extracellular
R_r1147 (+)	-1	-1	0	-1	-1	0.529675644	Resistance-Nodulation-Cell Division (RND) TCDB:2.A.60.1.14	#R_r2311:Reverse	Transport, extracellular
R_r1257 (+)	-1	-1	0	-1	-1	0.529675644	Major Facilitator(MFS) TCDB:2.A.1.19.1	#R_r2338:Reverse	Transport, extracellular
R_r1318 (-)	0	0	-1	0	0	0.529675644	Mitochondrial Carrier (MC) TCDB:2.A.29.7.2	#Mitochondrial Carrier (MC) TCDB:2.A.29.7.2: M_akg_c + M_cit_m = M_akg_m + M_cit_c	Transport, mitochondrial
R_P5CRm (+)	0	0	1	0	0	0.529675644	Mitochondrial Carrier (MC) TCDB:2.A.29.7.2	#R_r2373:Reverse	Transport, mitochondrial
R_r1147 (-)	0	0	1	0	0	0.529675644	Mitochondrial Carrier (MC) TCDB:2.A.29.7.2	#R_r2377:Reverse	Transport, mitochondrial
R_ASPTAm (+)	0	0	-1	0	0	0.529675644	Mitochondrial Carrier (MC) TCDB:2.A.29.7.2	#Mitochondrial Carrier (MC) TCDB:2.A.29.7.2: M_akg_c + M_HC00342_m = M_akg_m + M_HC00342_c	Transport, mitochondrial
R_r2511 (+)	-1	-1	0	-1	-1	0.529675644	uptake of Rtotal3 by enterocytes	#uptake of Rtotal3 by enterocytes: M_atp_c + M_coa_c + M_Rtotal3_e = M_amp_c + M_ppi_c + M_Rtotal3coa_c	NA
R_GLUt6 (+)	-1	-1	0	-1	-1	0.529675644	TAGHSTDe	#TAGHSTDe: M_tag_hs_c = M_tag_hs_e	NA
R_CYTK13n (+)	-1	-1	0	-1	-1	0.529675644	T4 transport via bicarbonate countertransport	#R_THYOXt:Reverse	Transport, extracellular
R_CYTK3n (-)	0	0	-1	0	0	0.529675644	T4 transport via bicarbonate countertransport	#T4 transport via bicarbonate countertransport: M_hco3_c + M_thyox_L_e = M_hco3_e + M_thyox_L_c	Transport, extracellular
R_CYTK5n (-)	-1	-1	0	-1	-1	0.529675644	UMP kinase (GTP),nuclear	#R_UMPK4n:Reverse	Nucleotide interconversion
R_UMPK (+)	0	0	-1	0	0	0.529675644	L-erythro-4-Hydroxyglutamate:2-oxoglutarate aminotransferase 2, mitochondrial	#L-erythro-4-Hydroxyglutamate:2-oxoglutarate aminotransferase 2, mitochondrial: M_e4hglu_m + M_oaa_m = M_asp_L_m + M_4h2oglt_m	Arginine and Proline Metabolism
R_CYTK11n (+)	0	0	-1	0	0	0.529675644	L-erythro-4-Hydroxyglutamate:2-oxoglutarate aminotransferase, mitochondrial	#L-erythro-4-Hydroxyglutamate:2-oxoglutarate aminotransferase, mitochondrial: M_akg_m + M_e4hglu_m = M_glu_L_m + M_4h2oglt_m	Arginine and Proline Metabolism
R_CYTK3n (+)	0	0	-1	0	0	0.529675644	Mitochondrial Carrier (MC) TCDB:2.A.29.7.2	#Mitochondrial Carrier (MC) TCDB:2.A.29.7.2: M_akg_c + M_icit_m = M_akg_m + M_icit_c	Transport, peroxisomal
R_CYTK8n (+)	0	0	1	0	0	0.529675644	Mitochondrial Carrier (MC) TCDB:2.A.29.7.2	#R_r1147:Reverse	Transport, peroxisomal
R_UMPK (-)	0	0	-1	0	0	0.529675644	EC:6.2.1.3	#EC:6.2.1.3: M_atp_r + M_coa_r + M_lnlc_r = M_amp_r + M_ppi_r + M_lnlccoa_r + M_h_r	Fatty acid oxidation
R_CYTK10 (+)	0	0	-1	0	0	0.529675644	Transport reaction	#R_r1318:Reverse	Transport, endoplasmic reticular
R_CYTK11 (-)	0	0	1	0	0	0.529675644	pyrroline-5-carboxylate reductase (m)	#pyrroline-5-carboxylate reductase (m): 2.0 M_h_m + M_nadph_m + M_1pyr5c_m = M_nadp_m + M_pro_L_m	Arginine and Proline Metabolism
R_CYTK14n (-)	0	0	-1	0	0	0.529675644	Utilized transport	#Utilized transport: M_crn_r + M_lnlc_c = M_crn_c + M_lnlc_r	Transport, endoplasmic reticular
R_CYTK10 (-)	0	1	0	1	-1	0.37360718	Glutamate transport via Na, H symport and K antiport	#Glutamate transport via Na, H symport and K antiport: M_h_e + 3.0 M_na1_e + M_k_c + M_glu_L_e = M_h_c + 3.0 M_na1_c + M_glu_L_c + M_k_e	Transport, extracellular
R_CYTK11 (+)	-1	1	0	1	1	0.281077163	cytidylate kinase (dCMP,CTP),nuclear	#cytidylate kinase (dCMP,CTP),nuclear: M_ctp_n + M_dcmp_n = M_cdp_n + M_dcdp_n	Nucleotide interconversion
R_CYTK14n (+)	1	-1	0	-1	-1	0.281077163	cytidylate kinase (dCMP,CTP),nuclear	#R_CYTK3n:Reverse	Nucleotide interconversion
R_CYTK5n (+)	1	-1	0	-1	-1	0.281077163	cytidylate kinase (CMP),nuclear	#R_CYTK5n:Reverse	Nucleotide interconversion
R_EX_mag_hs_LPAREN_e_RPAREN_ (+)	-1	-1	0	-1	1	0.281077163	cytidylate kinase (CMP),nuclear	#cytidylate kinase (CMP),nuclear: M_cmp_n + M_gtp_n = M_cdp_n + M_gdp_n	Nucleotide interconversion
R_URIK1 (+)	1	-1	0	-1	-1	0.281077163	UMP kinase	#UMP kinase: M_atp_c + M_ump_c + 3.0 M_h_c = M_adp_c + M_udp_c	Nucleotide interconversion
R_4MOPte (+)	-1	1	0	1	1	0.281077163	UMP kinase	#R_UMPK:Reverse	Nucleotide interconversion
R_ADK3m (+)	-1	-1	0	-1	1	0.281077163	cytidylate kinase (CMP,dGTP)	#R_CYTK10:Reverse	Nucleotide interconversion
R_CYSGLUexR (+)	1	1	0	1	-1	0.281077163	cytidylate kinase (CMP,dGTP)	#cytidylate kinase (CMP,dGTP): M_cmp_c + M_dgtp_c = M_cdp_c + M_dgdp_c	Nucleotide interconversion
R_DHCRD2 (+)	-1	-1	0	-1	1	0.281077163	cytidylate kinase (dCMP,dGTP)	#cytidylate kinase (dCMP,dGTP): M_dgtp_c + M_dcmp_c = M_dgdp_c + M_dcdp_c	Nucleotide interconversion
R_EX_4mop_LPAREN_e_RPAREN_ (-)	1	1	0	1	-1	0.281077163	cytidylate kinase (dCMP,dGTP)	#R_CYTK11:Reverse	Nucleotide interconversion
R_EX_cgly_LPAREN_e_RPAREN_ (+)	-1	-1	0	-1	1	0.281077163	cytidylate kinase (dCMP,CTP),nuclear	#cytidylate kinase (dCMP,CTP),nuclear: M_dcmp_n + M_utp_n = M_dcdp_n + M_udp_n	Nucleotide interconversion
R_EX_gthrd_LPAREN_e_RPAREN_ (+)	1	1	0	1	-1	0.281077163	cytidylate kinase (dCMP,CTP),nuclear	#R_CYTK14n:Reverse	Nucleotide interconversion
R_EX_thm_LPAREN_e_RPAREN_ (-)	0	-1	1	-1	-1	0.225103879	Monoacylglycerol 2 (homo sapiens) exchange	#Monoacylglycerol 2 (homo sapiens) exchange: M_mag_hs_e =	Exchange/demand reaction
R_EX_thmtp_LPAREN_e_RPAREN_ (+)	1	0	1	-1	1	0.220574041	uridine kinase (ATP:Uridine)	#uridine kinase (ATP:Uridine): M_atp_c + M_uri_c + 2.0 M_h_c = M_adp_c + M_ump_c	Pyrimidine synthesis
R_NDPK7 (+)	0	1	0	0	1	0.19004259	Transport of 4-methyl-2-oxopentanoate	#Transport of 4-methyl-2-oxopentanoate: M_4mop_e = M_4mop_c	Transport, extracellular
R_NDPK7n (-)	1	-1	1	1	-1	0.19004259	L-cysteine/L-glutamine reversible exchanger	#R_CYSGLUexR:Reverse	Transport, extracellular
R_PPDOy (+)	-1	1	-1	-1	1	0.19004259	L-cysteine/L-glutamine reversible exchanger	#L-cysteine/L-glutamine reversible exchanger: M_cys_L_e + M_gln_L_c = M_cys_L_c + M_gln_L_e	Transport, extracellular
R_r0130 (+)	-1	1	-1	-1	1	0.19004259	dihydroceramide desaturase	#dihydroceramide desaturase: M_dhcrm_hs_c + M_fad_c = M_crm_hs_c + M_fadh2_c	Sphingolipid metabolism
R_r0818 (+)	0	1	0	0	1	0.19004259	Exchange of 4-methyl-2-oxopentanoate	#R_EX_4mop_LPAREN_e_RPAREN_:Reverse	Exchange/demand reaction
R_THMt3 (+)	-1	0	-1	-1	0	0.19004259	Cys-Gly exchange	#Cys-Gly exchange: M_cgly_e =	Exchange/demand reaction
R_THMTPt (+)	-1	1	-1	-1	1	0.19004259	exchange reaction for Thiamin	#R_EX_thm_LPAREN_e_RPAREN_:Reverse	Exchange/demand reaction
R_THRGLNexR (+)	-1	1	-1	-1	1	0.19004259	Thiamin triphosphate exchange	#Thiamin triphosphate exchange: M_thmtp_e =	Exchange/demand reaction
R_THRGLYexR (+)	-1	1	-1	-1	1	0.19004259	nucleoside-diphosphate kinase (ATP:dCDP)	#nucleoside-diphosphate kinase (ATP:dCDP): M_atp_c + M_dcdp_c + 3.0 M_h_c = M_adp_c + M_dctp_c	Nucleotide interconversion
R_TMDPK (+)	1	-1	1	1	-1	0.19004259	nucleoside-diphosphate kinase (ATP:dCDP)	#R_NDPK7:Reverse	Nucleotide interconversion
R_TMDPPK (+)	1	-1	1	1	-1	0.19004259	nucleoside-diphosphate kinase (ATP:dCDP), nuclear	#nucleoside-diphosphate kinase (ATP:dCDP), nuclear: M_atp_n + M_dcdp_n = M_dctp_n + M_adp_n	Nucleotide interconversion
R_UDPGP (+)	-1	1	-1	-1	1	0.19004259	nucleoside-diphosphate kinase (ATP:dCDP), nuclear	#R_NDPK7n:Reverse	Nucleotide interconversion
R_UMPK6 (+)	-1	1	-1	-1	1	0.19004259	Propane-1,2-diol:NADP+ 1-oxidoreductase	#Propane-1,2-diol:NADP+ 1-oxidoreductase: M_h_c + M_nadph_c + M_lald_D_c = M_nadp_c + M_12ppd_R_c	Pyruvate metabolism
R_URIDK2m (-)	-1	1	-1	-1	1	0.19004259	Transport reaction	#Transport reaction: M_dump_m = M_dump_c	Pyruvate metabolism
R_GALU (+)	-1	1	-1	-1	1	0.19004259	Thiamine transport in via proton antiport	#Thiamine transport in via proton antiport: M_h_c + M_thm_e = M_h_e + M_thm_c	Transport, extracellular
R_GLYt7_311_r (-)	-1	1	-1	-1	1	0.19004259	Thiamine triphosphate transport in via anion antiport	#Thiamine triphosphate transport in via anion antiport: 3.0 M_h2o_e + M_thmtp_c = 3.0 M_h2o_c + M_thmtp_e	Transport, extracellular
R_GLYt7_311_r (+)	-1	1	-1	-1	1	0.19004259	L-threonine/glycine reversible exchange	#L-threonine/glycine reversible exchange: M_gln_L_c + M_thr_L_e = M_gln_L_e + M_thr_L_c	Transport, extracellular
R_NDPK5n (+)	1	-1	1	1	-1	0.19004259	L-threonine/glycine reversible exchange	#R_THRGLNexR:Reverse	Transport, extracellular
R_NDPK5n (-)	-1	1	-1	-1	1	0.19004259	L-threonine/glycine reversible exchange	#L-threonine/glycine reversible exchange: M_gly_c + M_thr_L_e = M_gly_e + M_thr_L_c	Transport, extracellular
R_ADNCYC (+)	1	-1	1	1	-1	0.19004259	L-threonine/glycine reversible exchange	#R_THRGLYexR:Reverse	Transport, extracellular
R_AMPDA (+)	-1	1	-1	-1	1	0.19004259	Thiamin pyrophosphokinase (EC 2.7.6.2)	#Thiamin pyrophosphokinase (EC 2.7.6.2): M_atp_c + M_thm_c = M_h_c + M_amp_c + M_thmpp_c	Thiamine metabolism
R_BILGLCURtr (+)	-1	1	-1	-1	1	0.19004259	thiamine-diphosphate kinase	#thiamine-diphosphate kinase: M_atp_c + M_thmpp_c + 3.0 M_h_c = M_adp_c + M_thmtp_c	Thiamine metabolism
R_CYSGLUexR (-)	-1	1	-1	-1	1	0.19004259	UDPglucose pyrophosphohydrolase	#UDPglucose pyrophosphohydrolase: M_h2o_c + M_udpg_c = 2.0 M_h_c + M_g1p_c + M_ump_c	Starch and sucrose metabolism
R_DHCRD1 (+)	1	-1	1	1	-1	0.19004259	UMP kinase (dCTP)	#R_UMPK6:Reverse	Nucleotide interconversion
R_DTMPK (+)	-1	1	-1	-1	1	0.19004259	UMP kinase (dCTP)	#UMP kinase (dCTP): M_dctp_c + M_ump_c = M_udp_c + M_dcdp_c	Nucleotide interconversion
R_EX_acmana_LPAREN_e_RPAREN_ (+)	-1	1	-1	-1	1	0.19004259	uridylate kinase (dUMP), mitochondrial	#R_URIDK2m:Reverse	Nucleotide interconversion
R_EX_bilglcur_LPAREN_e_RPAREN_ (-)	-1	1	1	-1	1	0.19004259	UTP-glucose-1-phosphate uridylyltransferase	#UTP-glucose-1-phosphate uridylyltransferase: M_h_c + M_g1p_c + M_utp_c = M_ppi_c + M_udpg_c	Galactose metabolism
R_EX_bilirub_LPAREN_e_RPAREN_ (+)	-1	0	0	-1	0	0.19004259	glycine reversible transport via sodium and chloride symport (3:1:1)	#R_GLYt7_311_r:Reverse	Transport, extracellular
R_EX_gthox_LPAREN_e_RPAREN_ (+)	-1	0	0	-1	0	0.19004259	glycine reversible transport via sodium and chloride symport (3:1:1)	#glycine reversible transport via sodium and chloride symport (3:1:1): 3.0 M_na1_e + M_gly_e + M_cl_e = 3.0 M_na1_c + M_gly_c + M_cl_c	Transport, extracellular
R_EX_ha_LPAREN_e_RPAREN_ (+)	1	-1	-1	1	-1	0.19004259	nucleoside-diphosphate kinase (ATP:dGDP), nuclear	#R_NDPK5n:Reverse	Nucleotide interconversion
R_EX_ha_pre1_LPAREN_e_RPAREN_ (-)	-1	1	1	-1	1	0.19004259	nucleoside-diphosphate kinase (ATP:dGDP), nuclear	#nucleoside-diphosphate kinase (ATP:dGDP), nuclear: M_atp_n + M_dgdp_n = M_dgtp_n + M_adp_n	Nucleotide interconversion
R_EX_ha_pre1_LPAREN_e_RPAREN_ (+)	1	-1	1	1	-1	0.19004259	adenylate cyclase	#adenylate cyclase: M_atp_c = M_ppi_c + M_camp_c	Nucleotide interconversion
R_GTHPe (+)	1	-1	1	1	-1	0.19004259	Adenosine monophosphate deaminase	#Adenosine monophosphate deaminase: M_h2o_c + M_h_c + M_amp_c = M_nh4_c + M_imp_c	Nucleotide interconversion
R_HAS1 (+)	1	-1	1	1	-1	0.19004259	glucuronidated compound transport	#glucuronidated compound transport: M_bilglcur_c = M_bilglcur_r	Transport, endoplasmic reticular
R_HAS2 (+)	1	-1	1	1	-1	0.19004259	dihydroceramide desaturase	#dihydroceramide desaturase: M_nadp_c + M_dhcrm_hs_c = M_h_c + M_nadph_c + M_crm_hs_c	Sphingolipid metabolism
R_NDPK7 (-)	1	-1	1	1	-1	0.19004259	dTMP kinase	#dTMP kinase: M_atp_c + M_dtmp_c + 3.0 M_h_c = M_adp_c + M_dtdp_c	Nucleotide interconversion
R_NDPK7n (+)	1	-1	1	1	-1	0.19004259	Exchange of N-acetyl-D-mannosamine	#Exchange of N-acetyl-D-mannosamine: M_acmana_e =	Exchange/demand reaction
R_PDE1 (+)	1	-1	1	1	-1	0.19004259	exchange reaction for blirubin mono-glucuronide	#R_EX_bilglcur_LPAREN_e_RPAREN_:Reverse	Exchange/demand reaction
R_PPDOx (+)	1	-1	1	1	-1	0.19004259	Bilirubin exchange	#Bilirubin exchange: M_bilirub_e =	Exchange/demand reaction
R_r0113 (+)	1	-1	1	1	-1	0.19004259	Oxidized glutathione exchange	#Oxidized glutathione exchange: M_gthox_e =	Exchange/demand reaction
R_r0845 (+)	0	-1	0	0	-1	0.19004259	hyaluronan exchange	#hyaluronan exchange: M_ha_e =	Exchange/demand reaction
R_r0968 (+)	0	-1	0	0	-1	0.19004259	hyaluronan biosynthesis, precursor 1 exchange	#R_EX_ha_pre1_LPAREN_e_RPAREN_:Reverse	Exchange/demand reaction
R_r1117 (-)	0	-1	0	0	-1	0.19004259	hyaluronan biosynthesis, precursor 1 exchange	#hyaluronan biosynthesis, precursor 1 exchange: M_ha_pre1_e =	Exchange/demand reaction
R_r2193 (-)	1	-1	1	1	-1	0.19004259	glutathione peroxidase (e)	#glutathione peroxidase (e): 2.0 M_gthrd_e + M_h2o2_e = 2.0 M_h2o_e + M_gthox_e	Glutathione metabolism
R_THRGLNexR (-)	0	-1	0	0	-1	0.19004259	hyaluronan synthase	#hyaluronan synthase: M_uacgam_c + M_udpglcur_c = 2.0 M_h_c + 2.0 M_udp_c + M_ha_pre1_e	Hyaluronan metabolism
R_THRGLYexR (-)	0	-1	0	0	-1	0.19004259	hyaluronan synthase	#hyaluronan synthase: M_ha_pre1_e + M_uacgam_c + M_udpglcur_c = 2.0 M_h_c + 2.0 M_udp_c + M_ha_e	Hyaluronan metabolism
R_UGT1A10r (-)	1	-1	1	1	-1	0.19004259	3',5'-cyclic-nucleotide phosphodiesterase	#3',5'-cyclic-nucleotide phosphodiesterase: M_h2o_c + M_camp_c = M_h_c + M_amp_c	Nucleotide interconversion
R_UMPK6 (-)	1	-1	1	1	-1	0.19004259	Propane-1,2-diol:NAD+ 1-oxidoreductase	#Propane-1,2-diol:NAD+ 1-oxidoreductase: M_h_c + M_nadh_c + M_lald_D_c = M_nad_c + M_12ppd_R_c	Pyruvate metabolism
R_ESTRONESt2 (+)	1	-1	1	1	-1	0.19004259	UDP-N-acetyl-D-glucosamine 2-epimerase Aminosugars metabolism EC:5.1.3.14	#UDP-N-acetyl-D-glucosamine 2-epimerase Aminosugars metabolism EC:5.1.3.14: M_h2o_r + M_uacgam_r = M_h_r + M_udp_r + M_acmana_r	Aminosugar metabolism
R_EX_34hpp (+)	1	-1	1	1	-1	0.19004259	Drug/Metabolite Transporter (DMT) TCDB:2.A.7.12.7	#Drug/Metabolite Transporter (DMT) TCDB:2.A.7.12.7: M_uacgam_c + M_ump_r = M_ump_c + M_uacgam_r	Transport, endoplasmic reticular
R_r1144 (+)	1	-1	1	1	-1	0.19004259	Postulated transport reaction	#Postulated transport reaction: M_acmana_r = M_acmana_e	Transport, endoplasmic reticular
R_AKGMALtm (+)	1	-1	1	1	-1	0.19004259	Facilitated diffusion	#R_r1117:Reverse	Transport, mitochondrial
R_34HPPte (+)	1	0	1	1	0	0.19004259	Resistance-Nodulation-Cell Division (RND) TCDB:2.A.60.1.14	#R_r2193:Reverse	Transport, extracellular
R_ADK3 (-)	1	-1	1	1	-1	0.19004259	UDP-glucuronosyltransferase 1-10 precursor, microsomal	#R_UGT1A10r:Reverse	Steroid metabolism
R_CYTK4 (+)	0	-1	0	-1	-1	0.160460979	estrone-3-sulfate transport via sodium cotransport	#estrone-3-sulfate transport via sodium cotransport: 2.0 M_na1_e + M_estrones_e = 2.0 M_na1_c + M_estrones_c	Transport, extracellular
R_CYTK9 (+)	0	1	0	1	1	0.160460979	Exchange of 3-(4-hydroxyphenyl)pyruvate	#R_EX_34hpp:Reverse	Exchange/demand reaction
R_EX_34hpp (-)	0	-1	0	-1	-1	0.160460979	Exchange of 3-(4-hydroxyphenyl)pyruvate	#Exchange of 3-(4-hydroxyphenyl)pyruvate: M_34hpp_e =	Exchange/demand reaction
R_EX_acald_LPAREN_e_RPAREN_ (+)	0	-1	0	-1	-1	0.160460979	Major Facilitator(MFS) TCDB:2.A.18.6.3	#Major Facilitator(MFS) TCDB:2.A.18.6.3: M_na1_e + M_glu_L_e = M_na1_c + M_glu_L_c	Transport, extracellular
R_EX_phe_L_LPAREN_e_RPAREN_ (+)	-1	-1	1	-1	1	0.160460979	alpha-ketoglutarate/malate transporter	#R_AKGMALtm:Reverse	Transport, mitochondrial
R_NDPK2 (+)	1	1	-1	1	-1	0.160460979	alpha-ketoglutarate/malate transporter	#alpha-ketoglutarate/malate transporter: M_akg_m + M_mal_L_c = M_akg_c + M_mal_L_m	Transport, mitochondrial
R_TRIODTHYt2 (-)	0	-1	0	-1	-1	0.160460979	Transport of 3-(4-hydroxyphenyl)pyruvate	#R_34HPPte:Reverse	Transport, extracellular
R_TYRTA (-)	0	1	0	1	1	0.160460979	Transport of 3-(4-hydroxyphenyl)pyruvate	#Transport of 3-(4-hydroxyphenyl)pyruvate: M_34hpp_e = M_34hpp_c	Transport, extracellular
R_CYTK9 (-)	-1	1	-1	1	1	0.160460979	adentylate kinase (GTP)	#R_ADK3:Reverse	Nucleotide interconversion
R_EX_CE2915_LPAREN_e_RPAREN_ (-)	-1	1	-1	1	1	0.160460979	cytidylate kinase (dCMP)(GTP)	#cytidylate kinase (dCMP)(GTP): M_gtp_c + M_dcmp_c = M_gdp_c + M_dcdp_c	Nucleotide interconversion
R_EX_CE2915_LPAREN_e_RPAREN_ (+)	-1	1	-1	1	1	0.160460979	cytidylate kinase (CMP,dCTP)	#cytidylate kinase (CMP,dCTP): M_cmp_c + M_dctp_c = M_cdp_c + M_dcdp_c	Nucleotide interconversion
R_EX_CE2916_LPAREN_e_RPAREN_ (-)	1	-1	1	-1	-1	0.160460979	cytidylate kinase (CMP,dCTP)	#R_CYTK9:Reverse	Nucleotide interconversion
R_EX_CE2916_LPAREN_e_RPAREN_ (+)	1	1	0	1	0	0.160460979	exchange reaction for L-phenylalanine	#exchange reaction for L-phenylalanine: M_phe_L_e =	Exchange/demand reaction
R_EX_CE2917_LPAREN_e_RPAREN_ (-)	-1	-1	0	-1	0	0.160460979	exchange reaction for L-phenylalanine	#R_EX_phe_L_LPAREN_e_RPAREN_:Reverse	Exchange/demand reaction
R_EX_CE2917_LPAREN_e_RPAREN_ (+)	-1	1	-1	1	1	0.160460979	nucleoside-diphosphate kinase (ATP:UDP)	#nucleoside-diphosphate kinase (ATP:UDP): M_atp_c + M_udp_c + 3.0 M_h_c = M_adp_c + M_utp_c	Nucleotide interconversion
R_EX_CE4722_LPAREN_e_RPAREN_ (-)	1	-1	1	-1	-1	0.160460979	nucleoside-diphosphate kinase (ATP:UDP)	#R_NDPK2:Reverse	Nucleotide interconversion
R_EX_CE4722_LPAREN_e_RPAREN_ (+)	1	-1	1	-1	-1	0.160460979	T3 transport via facilitated diffusion	#T3 transport via facilitated diffusion: M_triodthy_e = M_triodthy_c	Transport, extracellular
R_EX_CE4723_LPAREN_e_RPAREN_ (-)	-1	1	-1	1	1	0.160460979	T3 transport via facilitated diffusion	#R_TRIODTHYt2:Reverse	Transport, extracellular
R_EX_CE4723_LPAREN_e_RPAREN_ (+)	0	1	0	1	1	0.160460979	tyrosine transaminase	#R_TYRTA:Reverse	Tyrosine metabolism
R_EX_CE4724_LPAREN_e_RPAREN_ (-)	0	-1	0	-1	-1	0.160460979	tyrosine transaminase	#tyrosine transaminase: M_akg_c + M_tyr_L_c = M_34hpp_c + M_glu_L_c	Tyrosine metabolism
R_EX_CE4724_LPAREN_e_RPAREN_ (+)	-1	-1	0	-1	0	0.160460979	beta-casomorphin exchange	#beta-casomorphin exchange: M_CE2915_e =	Exchange/demand reaction
R_EX_phe_L_LPAREN_e_RPAREN_ (-)	-1	-1	0	-1	0	0.160460979	beta-casomorphin exchange	#R_EX_CE2915_LPAREN_e_RPAREN_:Reverse	Exchange/demand reaction
R_GLUPROASCT1 (+)	-1	-1	0	-1	0	0.160460979	neocasomorphin exchange	#R_EX_CE2916_LPAREN_e_RPAREN_:Reverse	Exchange/demand reaction
R_NDPK2 (-)	-1	-1	0	-1	0	0.160460979	neocasomorphin exchange	#neocasomorphin exchange: M_CE2916_e =	Exchange/demand reaction
R_r2195 (+)	-1	-1	0	-1	0	0.160460979	apelin-13 exchange	#R_EX_CE2917_LPAREN_e_RPAREN_:Reverse	Exchange/demand reaction
R_RE0936E (-)	-1	-1	0	-1	0	0.160460979	apelin-13 exchange	#apelin-13 exchange: M_CE2917_e =	Exchange/demand reaction
R_RE0936E (+)	-1	-1	0	-1	0	0.160460979	beta-casomorphin (1-6) exchange	#R_EX_CE4722_LPAREN_e_RPAREN_:Reverse	Exchange/demand reaction
R_RE0937E (-)	-1	-1	0	-1	0	0.160460979	beta-casomorphin (1-6) exchange	#beta-casomorphin (1-6) exchange: M_CE4722_e =	Exchange/demand reaction
R_RE0937E (+)	-1	-1	0	-1	0	0.160460979	neocasomorphin (1-5) exchange	#neocasomorphin (1-5) exchange: M_CE4723_e =	Exchange/demand reaction
R_RE0938E (-)	-1	-1	0	-1	0	0.160460979	neocasomorphin (1-5) exchange	#R_EX_CE4723_LPAREN_e_RPAREN_:Reverse	Exchange/demand reaction
R_RE0938E (+)	-1	-1	0	-1	0	0.160460979	apelin (1-12) exchange	#apelin (1-12) exchange: M_CE4724_e =	Exchange/demand reaction
R_TRIODTHYt (-)	-1	-1	0	-1	0	0.160460979	apelin (1-12) exchange	#R_EX_CE4724_LPAREN_e_RPAREN_:Reverse	Exchange/demand reaction
R_TRIODTHYt (+)	0	-1	0	-1	-1	0.160460979	glutamate intake by system ASCT-1 transporter	#glutamate intake by system ASCT-1 transporter: M_na1_e + M_glu_L_e + M_pro_L_c = M_na1_c + M_glu_L_c + M_pro_L_e	Transport, extracellular
R_TRIODTHYt2 (+)	0	-1	0	-1	-1	0.160460979	Resistance-Nodulation-Cell Division (RND) TCDB:2.A.60.1.14	#R_r2195:Reverse	Transport, extracellular
R_TYRTA (+)	-1	0	-1	0	0	0.160460979	Resistance-Nodulation-Cell Division (RND) TCDB:2.A.60.1.14	#Resistance-Nodulation-Cell Division (RND) TCDB:2.A.60.1.14: M_hco3_c + M_gthrd_c + M_triodthy_e = M_hco3_e + M_gthrd_e + M_triodthy_c	Transport, extracellular
R_SERALANaEx (+)	-1	-1	0	-1	0	0.160460979	RE0936	#RE0936: M_h2o_e + M_CE2915_e = M_ile_L_e + M_CE4722_e	Miscellaneous
R_SERASNNaEx (+)	-1	-1	0	-1	0	0.160460979	RE0936	#R_RE0936E:Reverse	Miscellaneous
R_SERCYSNaEx (+)	-1	-1	0	-1	0	0.160460979	RE0937	#RE0937: M_h2o_e + M_CE2916_e = M_ile_L_e + M_CE4723_e	Miscellaneous
R_SERGLNNaEx (+)	-1	-1	0	-1	0	0.160460979	RE0937	#R_RE0937E:Reverse	Miscellaneous
R_SERTHRNaEx (+)	-1	-1	0	-1	0	0.160460979	RE0938	#R_RE0938E:Reverse	Miscellaneous
R_THRALANaEx (+)	-1	-1	0	-1	0	0.160460979	RE0938	#RE0938: M_h2o_e + M_CE2917_e = M_phe_L_e + M_CE4724_e	Miscellaneous
R_THRASNNaEx (+)	-1	0	-1	0	0	0.160460979	T3 transport via bicarbonate countertransport	#T3 transport via bicarbonate countertransport: M_hco3_c + M_triodthy_e = M_hco3_e + M_triodthy_c	Transport, extracellular
R_THRCYSNaEx (+)	0	-1	0	-1	-1	0.160460979	T3 transport via bicarbonate countertransport	#R_TRIODTHYt:Reverse	Transport, extracellular
R_THRGLNNaEx (+)	0	0	1	0	1	0.160460979	L-alanine/L-serine Na-dependent exchange (Ser-L in)	#L-alanine/L-serine Na-dependent exchange (Ser-L in): M_na1_e + M_ala_L_c + M_ser_L_e = M_na1_c + M_ala_L_e + M_ser_L_c	Transport, extracellular
R_THRSERNaEx (+)	0	0	1	0	1	0.160460979	L-serine/L-asparagine Na-dependent exchange (Ser-L in)	#L-serine/L-asparagine Na-dependent exchange (Ser-L in): M_na1_e + M_asn_L_c + M_ser_L_e = M_na1_c + M_asn_L_e + M_ser_L_c	Transport, extracellular
R_EX_tyr_L_LPAREN_e_RPAREN_ (+)	0	0	1	0	1	0.160460979	L-serine/L-cysteine Na-dependent exchange (Ser-L in)	#L-serine/L-cysteine Na-dependent exchange (Ser-L in): M_na1_e + M_cys_L_c + M_ser_L_e = M_na1_c + M_cys_L_e + M_ser_L_c	Transport, extracellular
R_TCHOLAt2 (+)	0	0	1	0	1	0.160460979	L-serine/L-glutamine Na-dependent exchange (Ser-L in)	#L-serine/L-glutamine Na-dependent exchange (Ser-L in): M_na1_e + M_gln_L_c + M_ser_L_e = M_na1_c + M_gln_L_e + M_ser_L_c	Transport, extracellular
R_34HPPte (-)	0	0	1	0	1	0.160460979	L-serine/L-threonine Na-dependent exchange (Ser-L in)	#L-serine/L-threonine Na-dependent exchange (Ser-L in): M_na1_e + M_ser_L_e + M_thr_L_c = M_na1_c + M_ser_L_c + M_thr_L_e	Transport, extracellular
R_ACALDt (-)	0	0	1	0	1	0.160460979	L-alanine/L-threonine Na-dependent exchange (Thr-L in)	#L-alanine/L-threonine Na-dependent exchange (Thr-L in): M_na1_e + M_ala_L_c + M_thr_L_e = M_na1_c + M_ala_L_e + M_thr_L_c	Transport, extracellular
R_ACGAM2E (-)	0	0	1	0	1	0.160460979	L-threonine/L-asparagine Na-dependent exchange (Thr-L in)	#L-threonine/L-asparagine Na-dependent exchange (Thr-L in): M_na1_e + M_asn_L_c + M_thr_L_e = M_na1_c + M_asn_L_e + M_thr_L_c	Transport, extracellular
R_ACGAMK (+)	0	0	1	0	1	0.160460979	L-cysteine/L-threonine Na-dependent exchange (Thr-L in)	#L-cysteine/L-threonine Na-dependent exchange (Thr-L in): M_na1_e + M_cys_L_c + M_thr_L_e = M_na1_c + M_cys_L_e + M_thr_L_c	Transport, extracellular
R_AKGMALtm (-)	0	0	1	0	1	0.160460979	L-threonine/L-glutamine Na-dependent exchange (Thr-L in)	#L-threonine/L-glutamine Na-dependent exchange (Thr-L in): M_na1_e + M_gln_L_c + M_thr_L_e = M_na1_c + M_gln_L_e + M_thr_L_c	Transport, extracellular
R_ALAASNNaEx (+)	0	0	1	0	1	0.160460979	L-serine/L-threonine Na-dependent exchange (Thr-L in)	#L-serine/L-threonine Na-dependent exchange (Thr-L in): M_na1_e + M_ser_L_c + M_thr_L_e = M_na1_c + M_ser_L_e + M_thr_L_c	Transport, extracellular
R_ALACYSNaEx (+)	0	1	0	1	1	0.160460979	L-Tyrosine exchange	#R_EX_tyr_L_LPAREN_e_RPAREN_:Reverse	Exchange/demand reaction
R_ALADGLNexR (-)	0	-1	0	-1	-1	0.160460979	L-Tyrosine exchange	#L-Tyrosine exchange: M_tyr_L_e =	Exchange/demand reaction
R_ALADGLYexR (+)	0	-1	0	-1	-1	0.160460979	taurocholate transport via sodium cotransport	#taurocholate transport via sodium cotransport: 2.0 M_na1_e + M_tchola_e = 2.0 M_na1_c + M_tchola_c	Transport, extracellular
R_ALAGLNNaEx (+)	-1	-1	1	-1	1	0.160460979	N-acetylglucosamine 2-epimerase	#R_ACGAM2E:Reverse	Aminosugar metabolism
R_ALASERNaEx (+)	-1	-1	1	-1	1	0.160460979	N-acetylglucosamine kinase	#N-acetylglucosamine kinase: M_atp_c + M_acgam_c + 2.0 M_h_c = M_adp_c + M_acgam6p_c	Aminosugar metabolism
R_ALATHRNaEx (+)	0	0	1	0	1	0.160460979	L-alanine/L-asparagine Na-dependent exchange (Ala-L in)	#L-alanine/L-asparagine Na-dependent exchange (Ala-L in): M_na1_e + M_ala_L_e + M_asn_L_c = M_na1_c + M_ala_L_c + M_asn_L_e	Transport, extracellular
R_ASNALANaEx (+)	0	0	1	0	1	0.160460979	L-alanine/L-cysteine Na-dependent exchange (Ala-L in)	#L-alanine/L-cysteine Na-dependent exchange (Ala-L in): M_na1_e + M_ala_L_e + M_cys_L_c = M_na1_c + M_ala_L_c + M_cys_L_e	Transport, extracellular
R_ASNCYSNaEx (+)	-1	-1	1	-1	1	0.160460979	L-alanine/glutamine reversible exchange	#R_ALADGLNexR:Reverse	Transport, extracellular
R_ASNGLNNaEx (+)	1	1	-1	1	-1	0.160460979	L-alanine/glutamine reversible exchange	#L-alanine/glutamine reversible exchange: M_ala_D_e + M_gln_L_c = M_ala_D_c + M_gln_L_e	Transport, extracellular
R_ASNSERNaEx (+)	1	1	-1	1	-1	0.160460979	D-alanine/glycine reversible exchange	#R_ALADGLYexR:Reverse	Transport, extracellular
R_ASNTHRNaEx (+)	-1	-1	1	-1	1	0.160460979	D-alanine/glycine reversible exchange	#D-alanine/glycine reversible exchange: M_ala_D_e + M_gly_c = M_ala_D_c + M_gly_e	Transport, extracellular
R_CITtam (+)	0	0	1	0	1	0.160460979	L-alanine/L-glutamine Na-dependent exchange (Ala-L in)	#L-alanine/L-glutamine Na-dependent exchange (Ala-L in): M_na1_e + M_ala_L_e + M_gln_L_c = M_na1_c + M_ala_L_c + M_gln_L_e	Transport, extracellular
R_CYSALANaEx (+)	0	0	1	0	1	0.160460979	L-alanine/L-serine Na-dependent exchange (Ala-L in)	#L-alanine/L-serine Na-dependent exchange (Ala-L in): M_na1_e + M_ala_L_e + M_ser_L_c = M_na1_c + M_ala_L_c + M_ser_L_e	Transport, extracellular
R_CYSASNNaEx (+)	0	0	1	0	1	0.160460979	L-alanine/L-threonine Na-dependent exchange (Ala-L in)	#L-alanine/L-threonine Na-dependent exchange (Ala-L in): M_na1_e + M_ala_L_e + M_thr_L_c = M_na1_c + M_ala_L_c + M_thr_L_e	Transport, extracellular
R_CYSGLNNaEx (+)	0	0	1	0	1	0.160460979	L-alanine/L-asparagine Na-dependent exchange (Asn-L in)	#L-alanine/L-asparagine Na-dependent exchange (Asn-L in): M_na1_e + M_ala_L_c + M_asn_L_e = M_na1_c + M_ala_L_e + M_asn_L_c	Transport, extracellular
R_CYSSERNaEx (+)	0	0	1	0	1	0.160460979	L-cysteine/L-asparagine Na-dependent exchange (Asn-L in)	#L-cysteine/L-asparagine Na-dependent exchange (Asn-L in): M_na1_e + M_asn_L_e + M_cys_L_c = M_na1_c + M_asn_L_c + M_cys_L_e	Transport, extracellular
R_CYSTHRNaEx (+)	0	0	1	0	1	0.160460979	L-glutamine/L-asparagine Na-dependent exchange (Asn-L in)	#L-glutamine/L-asparagine Na-dependent exchange (Asn-L in): M_na1_e + M_asn_L_e + M_gln_L_c = M_na1_c + M_asn_L_c + M_gln_L_e	Transport, extracellular
R_GLNALANaEx (+)	0	0	1	0	1	0.160460979	L-serine/L-asparagine Na-dependent exchange (Asn-L in)	#L-serine/L-asparagine Na-dependent exchange (Asn-L in): M_na1_e + M_asn_L_e + M_ser_L_c = M_na1_c + M_asn_L_c + M_ser_L_e	Transport, extracellular
R_GLNASNNaEx (+)	0	0	1	0	1	0.160460979	L-threonine/L-asparagine Na-dependent exchange (Asn-L in)	#L-threonine/L-asparagine Na-dependent exchange (Asn-L in): M_na1_e + M_asn_L_e + M_thr_L_c = M_na1_c + M_asn_L_c + M_thr_L_e	Transport, extracellular
R_GLNCYSNaEx (+)	-1	-1	1	-1	1	0.160460979	citrate transport, mitochondrial	#citrate transport, mitochondrial: M_cit_c + M_mal_L_m = M_cit_m + M_mal_L_c	Transport, mitochondrial
R_GLNSERNaEx (+)	1	1	-1	1	-1	0.160460979	citrate transport, mitochondrial	#R_CITtam:Reverse	Transport, mitochondrial
R_GLNTHRNaEx (+)	0	0	1	0	1	0.160460979	L-alanine/L-cysteine Na-dependent exchange (Cys-L in)	#L-alanine/L-cysteine Na-dependent exchange (Cys-L in): M_na1_e + M_ala_L_c + M_cys_L_e = M_na1_c + M_ala_L_e + M_cys_L_c	Transport, extracellular
R_SERGLNexR (+)	0	0	1	0	1	0.160460979	L-cysteine/L-asparagine Na-dependent exchange (Cys-L in)	#L-cysteine/L-asparagine Na-dependent exchange (Cys-L in): M_na1_e + M_asn_L_c + M_cys_L_e = M_na1_c + M_asn_L_e + M_cys_L_c	Transport, extracellular
R_ALADGLNexR (+)	0	0	1	0	1	0.160460979	L-cysteine/L-glutamine Na-dependent exchange (Cys-L in)	#L-cysteine/L-glutamine Na-dependent exchange (Cys-L in): M_na1_e + M_cys_L_e + M_gln_L_c = M_na1_c + M_cys_L_c + M_gln_L_e	Transport, extracellular
R_ALADGLYexR (-)	0	0	1	0	1	0.160460979	L-serine/L-cysteine Na-dependent exchange (Cys-L in)	#L-serine/L-cysteine Na-dependent exchange (Cys-L in): M_na1_e + M_cys_L_e + M_ser_L_c = M_na1_c + M_cys_L_c + M_ser_L_e	Transport, extracellular
R_CITtam (-)	0	0	1	0	1	0.160460979	L-cysteine/L-threonine Na-dependent exchange (Cys-L in)	#L-cysteine/L-threonine Na-dependent exchange (Cys-L in): M_na1_e + M_cys_L_e + M_thr_L_c = M_na1_c + M_cys_L_c + M_thr_L_e	Transport, extracellular
R_NADH2_u10m (+)	0	0	1	0	1	0.160460979	L-alanine/L-glutamine Na-dependent exchange (Gln-L in)	#L-alanine/L-glutamine Na-dependent exchange (Gln-L in): M_na1_e + M_ala_L_c + M_gln_L_e = M_na1_c + M_ala_L_e + M_gln_L_c	Transport, extracellular
R_SERGLNexR (-)	0	0	1	0	1	0.160460979	L-glutamine/L-asparagine Na-dependent exchange (Gln-L in)	#L-glutamine/L-asparagine Na-dependent exchange (Gln-L in): M_na1_e + M_asn_L_c + M_gln_L_e = M_na1_c + M_asn_L_e + M_gln_L_c	Transport, extracellular
R_PPNCL3 (+)	0	0	1	0	1	0.160460979	L-cysteine/L-glutamine Na-dependent exchange (Gln-L in)	#L-cysteine/L-glutamine Na-dependent exchange (Gln-L in): M_na1_e + M_cys_L_c + M_gln_L_e = M_na1_c + M_cys_L_e + M_gln_L_c	Transport, extracellular
R_EX_tyr_L_LPAREN_e_RPAREN_ (-)	0	0	1	0	1	0.160460979	L-serine/L-glutamine Na-dependent exchange (Gln-L in)	#L-serine/L-glutamine Na-dependent exchange (Gln-L in): M_na1_e + M_gln_L_e + M_ser_L_c = M_na1_c + M_gln_L_c + M_ser_L_e	Transport, extracellular
R_r0879 (+)	0	0	1	0	1	0.160460979	L-threonine/L-glutamine Na-dependent exchange (Gln-L in)	#L-threonine/L-glutamine Na-dependent exchange (Gln-L in): M_na1_e + M_gln_L_e + M_thr_L_c = M_na1_c + M_gln_L_c + M_thr_L_e	Transport, extracellular
R_r2195 (-)	-1	-1	1	-1	1	0.160460979	L-Serine/Glutamine reversible exchange	#L-Serine/Glutamine reversible exchange: M_gln_L_c + M_ser_L_e = M_gln_L_e + M_ser_L_c	Transport, extracellular
R_GLACter (-)	1	1	-1	1	-1	0.160460979	L-Serine/Glutamine reversible exchange	#R_SERGLNexR:Reverse	Transport, extracellular
R_GLNLASEer (-)	1	1	-1	1	-1	0.160460979	NADH dehydrogenase, mitochondrial	#NADH dehydrogenase, mitochondrial: 5.0 M_h_m + M_nadh_m + M_q10_m = 4.0 M_h_c + M_nad_m + M_q10h2_m	Oxidative phosphorylation
R_GLRASE (-)	-1	-1	1	-1	1	0.160460979	phosphopantothenate-cysteine ligase	#phosphopantothenate-cysteine ligase: M_atp_c + M_cys_L_c + M_4ppan_c = M_h_c + M_amp_c + M_ppi_c + M_4ppcys_c	CoA synthesis
R_RE1447N (+)	0	-1	0	-1	-1	0.160460979	TCDB:2.A.29.2.4 TCDB:2.A.29.16.1	#TCDB:2.A.29.2.4 TCDB:2.A.29.16.1: M_na1_e + M_akg_e = M_akg_c + M_na1_c	Transport, extracellular
R_EX_gal_LPAREN_e_RPAREN_ (+)	1	0	1	0	1	0.142567367	D-glucurono-6,3-lactone transport, endoplasmic reticulum	#R_GLACter:Reverse	Transport, endoplasmic reticular
R_PAIL_HStn (-)	1	0	1	0	1	0.142567367	gluconolactonase, endoplasmic reticulum	#R_GLNLASEer:Reverse	Vitamin C metabolism
R_PAIL45P_HStn (+)	1	0	1	0	1	0.142567367	glucuronolactone reductase	#R_GLRASE:Reverse	Vitamin C metabolism
R_PAIL4P_HStn (+)	-1	0	-1	0	-1	0.142567367	RE1447	#RE1447: M_h2o_n + M_pail45p_hs_n = M_pi_n + M_pail5p_hs_n	Phosphatidylinositol phosphate metabolism
R_PI45P5P (+)	-1	0	-1	0	-1	0.142567367	phosphatidylinositol 4,5-bisphosphate nuclear transport (diffusion)	#phosphatidylinositol 4,5-bisphosphate nuclear transport (diffusion): M_pail45p_hs_c = M_pail45p_hs_n	Transport, nuclear
R_PI45P5Pn (+)	-1	0	-1	0	-1	0.142567367	phosphatidylinositol 4-phosphate nuclear transport (diffusion)	#phosphatidylinositol 4-phosphate nuclear transport (diffusion): M_pail4p_hs_c = M_pail4p_hs_n	Transport, nuclear
R_AICART (+)	-1	0	-1	0	-1	0.142567367	phosphatidylinositol-4,5-bisphosphate 5-phosphatase	#phosphatidylinositol-4,5-bisphosphate 5-phosphatase: M_h2o_c + M_pail45p_hs_c = M_pi_c + M_pail4p_hs_c	Inositol phosphate metabolism
R_AICARte (+)	-1	0	-1	0	-1	0.142567367	phosphatidylinositol-4,5-bisphosphate 5-phosphatase, nuclear	#phosphatidylinositol-4,5-bisphosphate 5-phosphatase, nuclear: M_h2o_n + M_pail45p_hs_n = M_pail4p_hs_n + M_pi_n	Inositol phosphate metabolism
R_ALAGLYexR (+)	1	-1	1	-1	1	0.142567367	phosphoribosylaminoimidazolecarboxamide formyltransferase	#phosphoribosylaminoimidazolecarboxamide formyltransferase: M_10fthf_c + M_aicar_c = M_fprica_c + M_thf_c	Purine synthesis
R_ALCD2yf (+)	1	-1	1	-1	1	0.142567367	Transport of 5-amino-1-(5-phospho-D-ribosyl)imidazole-4-carboxamide(2-)	#Transport of 5-amino-1-(5-phospho-D-ribosyl)imidazole-4-carboxamide(2-): M_aicar_e = M_aicar_c	Transport, extracellular
R_ETHP (+)	1	-1	1	-1	1	0.142567367	L-alanine/glycine reversible exchange	#L-alanine/glycine reversible exchange: M_ala_L_e + M_gly_c = M_ala_L_c + M_gly_e	Transport, extracellular
R_EX_aicar_LPAREN_e_RPAREN_ (-)	-1	1	-1	1	-1	0.142567367	L-alanine/glycine reversible exchange	#R_ALAGLYexR:Reverse	Transport, extracellular
R_EX_fol_LPAREN_e_RPAREN_ (-)	1	-1	1	-1	1	0.142567367	alcohol dehydrogenase (ethanol, NADP), forward reaction	#alcohol dehydrogenase (ethanol, NADP), forward reaction: M_nadp_c + M_etoh_c = M_h_c + M_nadph_c + M_acald_c	Glycolysis/gluconeogenesis
R_FALDH (+)	1	-1	1	-1	1	0.142567367	ethanolamine phosphate phosphatase	#ethanolamine phosphate phosphatase: M_h2o_c + M_ethamp_c = M_pi_c + M_etha_c	Glycerophospholipid metabolism
R_FOLR2 (+)	1	-1	1	-1	1	0.142567367	Exchange of 5-amino-1-(5-phospho-D-ribosyl)imidazole-4-carboxamide(2-)	#R_EX_aicar_LPAREN_e_RPAREN_:Reverse	Exchange/demand reaction
R_FORt2m (-)	1	-1	1	-1	1	0.142567367	exchange reaction for Folate	#R_EX_fol_LPAREN_e_RPAREN_:Reverse	Exchange/demand reaction
R_FTHFLm (+)	1	-1	1	-1	1	0.142567367	formaldehyde dehydrogenase	#formaldehyde dehydrogenase: M_nad_c + M_fald_c + M_gthrd_c = M_h_c + M_nadh_c + M_Sfglutth_c	Tyrosine metabolism
R_IMPC (-)	-1	1	-1	1	-1	0.142567367	formaldehyde dehydrogenase	#R_FALDH:Reverse	Tyrosine metabolism
R_KCCt (-)	1	-1	1	-1	1	0.142567367	folate reductase	#folate reductase: M_nadph_c + M_fol_c = M_nadp_c + M_dhf_c	Folate metabolism
R_KHte (-)	1	-1	1	-1	1	0.142567367	formate mitochondrial transport	#R_FORt2m:Reverse	Transport, mitochondrial
R_NCKt (-)	1	-1	1	-1	1	0.142567367	formate-tetrahydrofolate ligase, mitochondrial	#formate-tetrahydrofolate ligase, mitochondrial: M_atp_m + M_for_m + M_thf_m = M_10fthf_m + M_adp_m + M_pi_m + M_h_m	Folate metabolism
R_NKCCt (-)	1	-1	1	-1	1	0.142567367	IMP cyclohydrolase	#R_IMPC:Reverse	Purine synthesis
R_PSSA2_hs (-)	0	-1	0	-1	0	0.142567367	K+-Cl- cotransport	#R_KCCt:Reverse	Transport, extracellular
R_r0226 (+)	0	-1	0	-1	0	0.142567367	KHte	#R_KHte:Reverse	Transport, extracellular
R_r1377 (-)	0	1	0	1	0	0.142567367	KHte	#KHte: M_h_c + M_k_e = M_h_e + M_k_c	Transport, extracellular
R_r1378 (-)	0	-1	0	-1	0	0.142567367	Na+/Ca2+-K+ exchange	#R_NCKt:Reverse	Transport, extracellular
R_SFGTH (+)	0	-1	0	-1	0	0.142567367	Na+-K+-Cl- cotransport	#R_NKCCt:Reverse	Transport, extracellular
R_ALAGLYexR (-)	1	-1	1	-1	1	0.142567367	Phosphatidylserine synthase homo sapiens	#R_PSSA2_hs:Reverse	Glycerophospholipid metabolism
R_ALCD2if (+)	1	-1	1	-1	1	0.142567367	5,6,7,8-Tetrahydrofolate:NADP+ oxidoreductase One carbon pool by folate / Folate biosynthesis EC:1.5.1.3	#5,6,7,8-Tetrahydrofolate:NADP+ oxidoreductase One carbon pool by folate / Folate biosynthesis EC:1.5.1.3: M_h_m + M_nadph_m + M_dhf_m = M_nadp_m + M_thf_m	Folate metabolism
R_ASPDt6 (+)	1	-1	1	-1	1	0.142567367	S-(hydroxymethyl)glutathione synthase Methane metabolism EC:4.4.1.22	#R_r1377:Reverse	Unassigned
R_ASPDTDe (+)	-1	1	-1	1	-1	0.142567367	S-(hydroxymethyl)glutathione synthase Methane metabolism EC:4.4.1.22	#S-(hydroxymethyl)glutathione synthase Methane metabolism EC:4.4.1.22: M_fald_c + M_gthrd_c = M_HC02121_c	Unassigned
R_ASPt6 (+)	1	-1	1	-1	1	0.142567367	S-(hydroxymethyl)glutathione dehydrogenase Methane metabolism EC:1.1.1.284	#R_r1378:Reverse	Unassigned
R_EX_tetpent6_LPAREN_e_RPAREN_ (-)	-1	1	-1	1	-1	0.142567367	S-(hydroxymethyl)glutathione dehydrogenase Methane metabolism EC:1.1.1.284	#S-(hydroxymethyl)glutathione dehydrogenase Methane metabolism EC:1.1.1.284: M_nad_c + M_HC02121_c = M_h_c + M_nadh_c + M_Sfglutth_c	Unassigned
R_FACOAL245_1 (+)	1	-1	1	-1	1	0.142567367	S-Formylglutathione hydralase	#S-Formylglutathione hydralase: M_h2o_c + M_Sfglutth_c = M_h_c + M_for_c + M_gthrd_c	Tyrosine metabolism
R_FALDH (-)	-1	1	-1	1	-1	0.142567367	alcohol dehydrogenase, forward rxn (ethanol -> acetaldehyde)	#alcohol dehydrogenase, forward rxn (ethanol -> acetaldehyde): M_nad_c + M_etoh_c = M_h_c + M_nadh_c + M_acald_c	Glycolysis/gluconeogenesis
R_FAOXC2452256x (+)	0	1	0	1	0	0.142567367	D-aspartate transport via Na, H symport and K antiport	#D-aspartate transport via Na, H symport and K antiport: M_h_e + 3.0 M_na1_e + M_asp_D_e + M_k_c = M_h_c + 3.0 M_na1_c + M_asp_D_c + M_k_e	Transport, extracellular
R_KHte (+)	0	1	0	1	0	0.142567367	D-aspartate transport, extracellular	#D-aspartate transport, extracellular: M_asp_D_c = M_asp_D_e	Transport, extracellular
R_PI5P4K (+)	0	1	0	1	0	0.142567367	L-aspartate transport via Na, H symport and K antiport	#L-aspartate transport via Na, H symport and K antiport: M_h_e + 3.0 M_na1_e + M_k_c + M_asp_L_e = M_h_c + 3.0 M_na1_c + M_asp_L_c + M_k_e	Transport, extracellular
R_r0671 (+)	-1	1	-1	1	-1	0.142567367	tetracosapentaenoic acid, n-6 exchange	#R_EX_tetpent6_LPAREN_e_RPAREN_:Reverse	Exchange/demand reaction
R_r1377 (+)	-1	1	-1	1	-1	0.142567367	fatty-acid--CoA ligase	#fatty-acid--CoA ligase: M_atp_c + M_coa_c + M_tetpent6_c = M_amp_c + M_ppi_c + M_tetpent6coa_c	Fatty acid oxidation
R_r1378 (+)	-1	1	-1	1	-1	0.142567367	Beta oxidation of long chain fatty acid	#Beta oxidation of long chain fatty acid: M_nad_x + M_coa_x + M_o2_x + M_h2o_x + M_tetpent6coa_x = M_h_x + M_nadh_x + M_accoa_x + M_h2o2_x + M_dcsptn1coa_x	Fatty acid oxidation
R_RE2973C (-)	-1	1	-1	1	-1	0.142567367	phosphatidylinositol-5-phosphate 4-kinase	#phosphatidylinositol-5-phosphate 4-kinase: M_atp_c + M_pail5p_hs_c + 2.0 M_h_c = M_adp_c + M_pail45p_hs_c	Inositol phosphate metabolism
R_RE2974C (+)	-1	1	-1	1	-1	0.142567367	(R)-4-Phosphopantothenate:L-cysteine ligase EC:6.3.2.5	#(R)-4-Phosphopantothenate:L-cysteine ligase EC:6.3.2.5: M_cys_L_c + M_ctp_c + M_4ppan_c = M_h_c + M_ppi_c + M_cmp_c + M_4ppcys_c	CoA synthesis
R_RE3270C (-)	-1	1	-1	1	-1	0.142567367	RE2973	#R_RE2973C:Reverse	Phosphatidylinositol phosphate metabolism
R_TETPENT6COAtx (+)	-1	1	-1	1	-1	0.142567367	RE2974	#RE2974: M_atp_c + M_pail3p_hs_c = M_adp_c + M_h_c + M_CE5132_c	Phosphatidylinositol phosphate metabolism
R_TETPENT6t (+)	-1	1	-1	1	-1	0.142567367	RE3270	#R_RE3270C:Reverse	Phosphatidylinositol phosphate metabolism
R_UROLACer (+)	-1	1	-1	1	-1	0.142567367	fatty acid intracellular transport	#fatty acid intracellular transport: M_tetpent6coa_c = M_tetpent6coa_x	Transport, peroxisomal
R_GULLACter (+)	-1	1	-1	1	-1	0.142567367	fatty acid transport via diffusion	#fatty acid transport via diffusion: M_tetpent6_e = M_tetpent6_c	Transport, extracellular
R_PItn (+)	1	0	1	0	1	0.142567367	uronolactonase, endoplasmic reticulum	#uronolactonase, endoplasmic reticulum: M_h_r + M_glcur_r = M_h2o_r + M_glac_r	Vitamin C metabolism
R_RE3272N (+)	1	0	1	0	1	0.142567367	gulonolactone endoplasmic reticular transport	#gulonolactone endoplasmic reticular transport: M_gullac_c = M_gullac_r	Transport, endoplasmic reticular
R_H2Otn (-)	-1	0	-1	0	-1	0.142567367	RE3272	#RE3272: M_h2o_n + M_pail4p_hs_n = M_pail_hs_n + M_pi_n	Phosphatidylinositol phosphate metabolism
R_PCHOLP_hs (+)	1	0	1	0	1	0.142567367	choline phosphatase	#choline phosphatase: M_h2o_c + M_pchol_hs_c = M_h_c + M_pa_hs_c + M_chol_c	Glycerophospholipid metabolism
